# Supplementary material for: 2,2′,5′,6-Tetra­chloro-4-[(1S)-1-methyl­prop­oxy]biphen­yl
Source: Acta Crystallogr Sect E Struct Rep Online. 2013 May 31;69(Pt 6):o983. doi: 10.1107/S1600536813014098 (PMC3685116; doi:10.1107/S1600536813014098)
Supplement: Supplementary file 1 [file e-69-0o983-sup1.cif]

##############################################################################
#                                                                            #
# This CIF contains the data in a paper accepted for publication in          #
# Acta Crystallographica Section E. It conforms to the requirements of       #
# Notes for Authors for Acta Crystallographica Section E, and has been       #
# peer reviewed under the auspices of the IUCr Commission on Journals.       #
#                                                                            #
# Full details of the Crystallographic Information File format               #
# are given in the paper "The Crystallographic Information File (CIF):       #
# a New Standard Archive File for Crystallography" by S. R. Hall, F. H.      #
# Allen and I. D. Brown [Acta Cryst. (1991), A47, 655-685].                  #
#                                                                            #
# The current version of the core CIF dictionary is obtainable from          #
# ftp://ftp.iucr.org/pub/cif_core.dic.                                       #
#                                                                            #
# Software is freely available for graphical display of the structure(s)     #
# in this CIF. For information consult the CIF software page                 #
# http://www.iucr.org/resources/cif/software.                                #
#                                                                            #
# This file may be used for bona fide research purposes within the           #
# scientific community so long as proper attribution is given to the journal # 
# article from which it was obtained.                                        #
#                                                                            #
##############################################################################
data_I
_audit_creation_method     SHELXL-97
_chemical_name_systematic
;
2,2',5',6-Tetrachloro-4-[(1<i>S</i>)-1-methylpropoxy]biphenyl
;
_chemical_name_common     ?
_chemical_formula_moiety     'C16 H14 Cl4 O'
_chemical_formula_sum     'C16 H14 Cl4 O'
_chemical_formula_iupac     'C16 H14 Cl4 O'
_chemical_formula_weight     364.07
_chemical_melting_point     ?
_symmetry_cell_setting     orthorhombic
_symmetry_space_group_name_H-M     'P 21 21 21'
_symmetry_space_group_name_Hall     'P 2ac 2ab'
loop_
    _symmetry_equiv_pos_as_xyz
    'x, y, z'
    '-x+1/2, -y, z+1/2'
    'x+1/2, -y+1/2, -z'
    '-x, y+1/2, -z+1/2'
_cell_length_a     10.3301(2)
_cell_length_b     10.5415(2)
_cell_length_c     15.2160(3)
_cell_angle_alpha     90.00
_cell_angle_beta     90.00
_cell_angle_gamma     90.00
_cell_volume     1656.94(6)
_cell_formula_units_Z     4
_cell_measurement_reflns_used     2184
_cell_measurement_theta_min     1.00
_cell_measurement_theta_max     27.48
_cell_measurement_temperature     90.0(2)
_exptl_crystal_description     plate
_exptl_crystal_colour     colourless
_exptl_crystal_size_max     0.25
_exptl_crystal_size_mid     0.25
_exptl_crystal_size_min     0.08
_exptl_crystal_density_diffrn     1.459
_exptl_crystal_density_meas     ?
_exptl_crystal_density_method     'not measured'
_exptl_crystal_F_000     744
_exptl_absorpt_coefficient_mu     0.709
_exptl_absorpt_correction_type     multi-scan
_exptl_absorpt_process_details     '(SCALEPACK; Otwinowski & Minor, 1997)'
_exptl_absorpt_correction_T_min     0.843
_exptl_absorpt_correction_T_max     0.946
_exptl_special_details     ?
_diffrn_ambient_temperature     90.0(2)
_diffrn_radiation_type     MoK\a
_diffrn_radiation_wavelength     0.71073
_diffrn_radiation_source     'fine-focus sealed tube'
_diffrn_radiation_monochromator     'graphite'
_diffrn_measurement_device_type     'Nonius KappaCCD'
_diffrn_measurement_method     '\w scans at fixed \c = 55\%'
_diffrn_detector_area_resol_mean     9.1
_diffrn_reflns_number     22321
_diffrn_reflns_av_R_equivalents     0.0530
_diffrn_reflns_av_sigmaI/netI     0.0339
_diffrn_reflns_theta_min     2.35
_diffrn_reflns_theta_max     27.50
_diffrn_reflns_theta_full     27.50
_diffrn_measured_fraction_theta_max     0.999
_diffrn_measured_fraction_theta_full     0.999
_diffrn_reflns_limit_h_min     -13
_diffrn_reflns_limit_h_max     13
_diffrn_reflns_limit_k_min     -13
_diffrn_reflns_limit_k_max     13
_diffrn_reflns_limit_l_min     -19
_diffrn_reflns_limit_l_max     19
_diffrn_standards_number     0
_diffrn_standards_interval_count     .
_diffrn_standards_interval_time     .
_diffrn_standards_decay_%     ?
_refine_special_details
;
Refinement of <i>F</i>^2^ against all reflections. The weighted <i>R</i>-value
<i>wR</i> and goodness of fit <i>S</i> are based on <i>F</i>^2^. Conventional
<i>R</i>-values <i>R</i> are based on <i>F</i>, with <i>F</i> set to zero for
negative <i>F</i>^2^. The threshold expression of <i>F</i>^2^ >
2\s(<i>F</i>^2^) is used only for calculating <i>R</i>-factors(gt) <i>etc</i>.
and is not relevant to the choice of reflections for refinement.
<i>R</i>-values based on <i>F</i>^2^ are statistically about twice as large as
those based on <i>F</i>, and <i>R</i>-values based on ALL data will be even
larger.
;
_reflns_number_total     3797
_reflns_number_gt     3351
_reflns_threshold_expression     I>2\s(I)
_refine_ls_structure_factor_coef     Fsqd
_refine_ls_matrix_type     full
_refine_ls_R_factor_all     0.0435
_refine_ls_R_factor_gt     0.0336
_refine_ls_wR_factor_gt     0.0763
_refine_ls_wR_factor_ref     0.0813
_refine_ls_goodness_of_fit_ref     1.092
_refine_ls_restrained_S_all     1.092
_refine_ls_number_reflns     3797
_refine_ls_number_parameters     192
_refine_ls_number_restraints     0
_refine_ls_hydrogen_treatment     constr
_refine_ls_weighting_scheme     calc
_refine_ls_weighting_details
         'calc w=1/[\s^2^(Fo^2^)+(0.0401P)^2^+0.5301P] where P=(Fo^2^+2Fc^2^)/3'
_atom_sites_solution_hydrogens     geom
_atom_sites_solution_primary     direct
_atom_sites_solution_secondary     difmap
_refine_ls_shift/su_max     0.000
_refine_ls_shift/su_mean     0.000
_refine_diff_density_max     0.295
_refine_diff_density_min     -0.283
_refine_ls_extinction_method     none
_refine_ls_extinction_coef     ?
_refine_ls_abs_structure_details     'Flack (1983), 1625 Friedel pairs'
_refine_ls_abs_structure_Flack     0.00(6)
loop_
    _atom_type_symbol
    _atom_type_description
    _atom_type_scat_dispersion_real
    _atom_type_scat_dispersion_imag
    _atom_type_scat_source
    'C' 'C' 0.0033 0.0016
                         'International Tables Vol C Tables 4.2.6.8 and 6.1.1.4'
    'H' 'H' 0.0000 0.0000
                         'International Tables Vol C Tables 4.2.6.8 and 6.1.1.4'
    'O' 'O' 0.0106 0.0060
                         'International Tables Vol C Tables 4.2.6.8 and 6.1.1.4'
    'Cl' 'Cl' 0.1484 0.1585
                         'International Tables Vol C Tables 4.2.6.8 and 6.1.1.4'
_computing_data_collection     'COLLECT (Nonius, 1998)'
_computing_cell_refinement     'SCALEPACK (Otwinowski & Minor, 1997)'
_computing_data_reduction     'DENZO-SMN (Otwinowski & Minor, 1997)'
_computing_structure_solution     'SHELXS97 (Sheldrick, 2008)'
_computing_structure_refinement     'SHELXL97 (Sheldrick, 2008)'
_computing_molecular_graphics     'XP in SHELXTL (Sheldrick, 2008)'
_computing_publication_material
                               'SHELXL97 (Sheldrick, 2008) and local procedures'
loop_
    _atom_site_type_symbol
    _atom_site_label
    _atom_site_fract_x
    _atom_site_fract_y
    _atom_site_fract_z
    _atom_site_U_iso_or_equiv
    _atom_site_adp_type
    _atom_site_calc_flag
    _atom_site_refinement_flags
    _atom_site_occupancy
    _atom_site_symmetry_multiplicity
    _atom_site_disorder_assembly
    _atom_site_disorder_group
    O O1 0.09110(15) 0.46820(16) 0.13102(10) 0.0267(4) Uani d . 1 1 . .
    Cl Cl1 0.32228(5) 0.50012(5) 0.42961(3) 0.02188(13) Uani d . 1 1 . .
    Cl Cl2 0.53731(6) 0.28777(6) 0.14184(4) 0.02615(14) Uani d . 1 1 . .
    Cl Cl3 0.44229(6) 0.14044(5) 0.36487(4) 0.02755(14) Uani d . 1 1 . .
    Cl Cl4 0.86539(7) 0.55656(7) 0.40389(4) 0.03806(18) Uani d . 1 1 . .
    C C1' 0.5425(2) 0.3734(2) 0.33248(14) 0.0207(5) Uani d . 1 1 . .
    C C1 0.4219(2) 0.3999(2) 0.28166(14) 0.0188(5) Uani d . 1 1 . .
    C C2 0.3142(2) 0.4581(2) 0.31899(14) 0.0185(4) Uani d . 1 1 . .
    C C3 0.2007(2) 0.4834(2) 0.27365(14) 0.0206(5) Uani d . 1 1 . .
    H H3 0.1296 0.5237 0.3018 0.025 Uiso calc R 1 1 . .
    C C4 0.1940(2) 0.4478(2) 0.18498(15) 0.0215(5) Uani d . 1 1 . .
    C C5 0.2990(2) 0.3874(2) 0.14558(15) 0.0217(5) Uani d . 1 1 . .
    H H5 0.2945 0.3625 0.0857 0.026 Uiso calc R 1 1 . .
    C C6 0.4089(2) 0.3641(2) 0.19355(14) 0.0194(5) Uani d . 1 1 . .
    C C7 -0.0337(2) 0.5044(2) 0.16686(15) 0.0243(5) Uani d . 1 1 . .
    H H7 -0.0453 0.4652 0.2262 0.029 Uiso calc R 1 1 . .
    C C8 -0.1328(2) 0.4502(2) 0.10372(16) 0.0274(5) Uani d . 1 1 . .
    H H8A -0.1179 0.4871 0.0447 0.033 Uiso calc R 1 1 . .
    H H8B -0.2203 0.4764 0.1232 0.033 Uiso calc R 1 1 . .
    C C9 -0.1291(3) 0.3067(3) 0.0965(2) 0.0373(7) Uani d . 1 1 . .
    H H9A -0.0428 0.2797 0.0773 0.056 Uiso calc R 1 1 . .
    H H9B -0.1938 0.2785 0.0536 0.056 Uiso calc R 1 1 . .
    H H9C -0.1484 0.2691 0.1539 0.056 Uiso calc R 1 1 . .
    C C10 -0.0439(3) 0.6479(2) 0.17430(17) 0.0325(6) Uani d . 1 1 . .
    H H10A 0.0290 0.6802 0.2089 0.049 Uiso calc R 1 1 . .
    H H10B -0.1254 0.6703 0.2034 0.049 Uiso calc R 1 1 . .
    H H10C -0.0419 0.6855 0.1154 0.049 Uiso calc R 1 1 . .
    C C2' 0.5617(2) 0.2565(2) 0.37208(15) 0.0235(5) Uani d . 1 1 . .
    C C3' 0.6732(3) 0.2293(2) 0.41872(16) 0.0303(6) Uani d . 1 1 . .
    H H3' 0.6846 0.1480 0.4446 0.036 Uiso calc R 1 1 . .
    C C4' 0.7682(3) 0.3210(3) 0.42750(17) 0.0315(6) Uani d . 1 1 . .
    H H4' 0.8454 0.3033 0.4592 0.038 Uiso calc R 1 1 . .
    C C5' 0.7492(2) 0.4387(3) 0.38960(15) 0.0265(5) Uani d . 1 1 . .
    C C6' 0.6381(2) 0.4661(2) 0.34183(15) 0.0232(5) Uani d . 1 1 . .
    H H6' 0.6272 0.5472 0.3157 0.028 Uiso calc R 1 1 . .
loop_
    _atom_site_aniso_label
    _atom_site_aniso_U_11
    _atom_site_aniso_U_22
    _atom_site_aniso_U_33
    _atom_site_aniso_U_12
    _atom_site_aniso_U_13
    _atom_site_aniso_U_23
    O1 0.0178(8) 0.0421(11) 0.0203(8) 0.0042(7) -0.0031(7) -0.0005(8)
    Cl1 0.0234(3) 0.0254(3) 0.0169(2) 0.0005(2) 0.0008(2) -0.0006(2)
    Cl2 0.0243(3) 0.0305(3) 0.0237(3) 0.0061(2) 0.0010(2) -0.0041(2)
    Cl3 0.0366(3) 0.0196(3) 0.0264(3) -0.0011(2) -0.0004(3) 0.0009(2)
    Cl4 0.0238(3) 0.0563(4) 0.0341(3) -0.0085(3) -0.0017(3) -0.0120(3)
    C1' 0.0194(12) 0.0243(11) 0.0182(10) 0.0029(10) 0.0008(9) -0.0018(9)
    C1 0.0194(12) 0.0159(10) 0.0212(11) 0.0010(9) -0.0003(9) 0.0032(8)
    C2 0.0201(12) 0.0185(10) 0.0168(10) -0.0016(9) 0.0004(9) 0.0018(9)
    C3 0.0198(12) 0.0215(12) 0.0205(10) 0.0017(9) 0.0020(9) -0.0004(9)
    C4 0.0194(12) 0.0240(11) 0.0209(11) -0.0024(10) -0.0016(9) 0.0032(10)
    C5 0.0230(12) 0.0238(11) 0.0182(11) -0.0001(9) -0.0013(10) -0.0013(9)
    C6 0.0174(11) 0.0185(11) 0.0223(11) -0.0011(9) 0.0040(9) 0.0004(9)
    C7 0.0178(12) 0.0292(11) 0.0258(11) 0.0039(10) -0.0020(9) -0.0002(10)
    C8 0.0209(12) 0.0294(13) 0.0319(12) 0.0032(11) -0.0061(11) -0.0004(11)
    C9 0.0304(14) 0.0307(14) 0.0507(17) 0.0060(12) -0.0084(14) -0.0089(13)
    C10 0.0313(14) 0.0272(13) 0.0388(14) 0.0007(12) -0.0068(12) -0.0012(11)
    C2' 0.0278(13) 0.0237(11) 0.0189(11) 0.0045(10) -0.0021(10) -0.0035(9)
    C3' 0.0382(15) 0.0269(13) 0.0258(12) 0.0154(11) -0.0072(11) -0.0039(10)
    C4' 0.0281(14) 0.0423(16) 0.0243(12) 0.0143(12) -0.0086(11) -0.0104(11)
    C5' 0.0168(12) 0.0398(14) 0.0228(12) -0.0010(11) -0.0001(10) -0.0090(11)
    C6' 0.0213(12) 0.0274(12) 0.0210(11) 0.0013(10) 0.0000(9) -0.0008(9)
_geom_special_details
;
All e.s.d.'s (except the e.s.d. in the dihedral angle between two l.s. planes)
are estimated using the full covariance matrix. The cell e.s.d.'s are taken
into account individually in the estimation of e.s.d.'s in distances, angles
and torsion angles; correlations between e.s.d.'s in cell parameters are only
used when they are defined by crystal symmetry. An approximate (isotropic)
treatment of cell e.s.d.'s is used for estimating e.s.d.'s involving l.s.
planes.
;
loop_
    _geom_bond_atom_site_label_1
    _geom_bond_atom_site_label_2
    _geom_bond_site_symmetry_2
    _geom_bond_distance
    _geom_bond_publ_flag
    O1 C4 . 1.360(3) ?
    O1 C7 . 1.451(3) ?
    Cl1 C2 . 1.743(2) ?
    Cl2 C6 . 1.739(2) ?
    Cl3 C2' . 1.740(3) ?
    Cl4 C5' . 1.741(3) ?
    C1' C2' . 1.386(3) ?
    C1' C6' . 1.396(3) ?
    C1' C1 . 1.493(3) ?
    C1 C2 . 1.391(3) ?
    C1 C6 . 1.399(3) ?
    C2 C3 . 1.386(3) ?
    C3 C4 . 1.402(3) ?
    C3 H3 . 0.9500 ?
    C4 C5 . 1.393(3) ?
    C5 C6 . 1.372(3) ?
    C5 H5 . 0.9500 ?
    C7 C8 . 1.515(3) ?
    C7 C10 . 1.520(3) ?
    C7 H7 . 1.0000 ?
    C8 C9 . 1.518(4) ?
    C8 H8A . 0.9900 ?
    C8 H8B . 0.9900 ?
    C9 H9A . 0.9800 ?
    C9 H9B . 0.9800 ?
    C9 H9C . 0.9800 ?
    C10 H10A . 0.9800 ?
    C10 H10B . 0.9800 ?
    C10 H10C . 0.9800 ?
    C2' C3' . 1.383(3) ?
    C3' C4' . 1.384(4) ?
    C3' H3' . 0.9500 ?
    C4' C5' . 1.382(4) ?
    C4' H4' . 0.9500 ?
    C5' C6' . 1.389(3) ?
    C6' H6' . 0.9500 ?
loop_
    _geom_angle_atom_site_label_1
    _geom_angle_atom_site_label_2
    _geom_angle_atom_site_label_3
    _geom_angle_site_symmetry_1
    _geom_angle_site_symmetry_3
    _geom_angle
    _geom_angle_publ_flag
    C4 O1 C7 . . 120.62(17) ?
    C2' C1' C6' . . 118.5(2) ?
    C2' C1' C1 . . 120.7(2) ?
    C6' C1' C1 . . 120.8(2) ?
    C2 C1 C6 . . 115.7(2) ?
    C2 C1 C1' . . 122.57(19) ?
    C6 C1 C1' . . 121.7(2) ?
    C3 C2 C1 . . 123.9(2) ?
    C3 C2 Cl1 . . 118.18(17) ?
    C1 C2 Cl1 . . 117.91(17) ?
    C2 C3 C4 . . 118.0(2) ?
    C2 C3 H3 . . 121.0 ?
    C4 C3 H3 . . 121.0 ?
    O1 C4 C5 . . 114.89(19) ?
    O1 C4 C3 . . 125.2(2) ?
    C5 C4 C3 . . 119.9(2) ?
    C6 C5 C4 . . 119.8(2) ?
    C6 C5 H5 . . 120.1 ?
    C4 C5 H5 . . 120.1 ?
    C5 C6 C1 . . 122.7(2) ?
    C5 C6 Cl2 . . 118.25(17) ?
    C1 C6 Cl2 . . 119.03(18) ?
    O1 C7 C8 . . 105.22(18) ?
    O1 C7 C10 . . 110.6(2) ?
    C8 C7 C10 . . 112.1(2) ?
    O1 C7 H7 . . 109.6 ?
    C8 C7 H7 . . 109.6 ?
    C10 C7 H7 . . 109.6 ?
    C7 C8 C9 . . 113.9(2) ?
    C7 C8 H8A . . 108.8 ?
    C9 C8 H8A . . 108.8 ?
    C7 C8 H8B . . 108.8 ?
    C9 C8 H8B . . 108.8 ?
    H8A C8 H8B . . 107.7 ?
    C8 C9 H9A . . 109.5 ?
    C8 C9 H9B . . 109.5 ?
    H9A C9 H9B . . 109.5 ?
    C8 C9 H9C . . 109.5 ?
    H9A C9 H9C . . 109.5 ?
    H9B C9 H9C . . 109.5 ?
    C7 C10 H10A . . 109.5 ?
    C7 C10 H10B . . 109.5 ?
    H10A C10 H10B . . 109.5 ?
    C7 C10 H10C . . 109.5 ?
    H10A C10 H10C . . 109.5 ?
    H10B C10 H10C . . 109.5 ?
    C3' C2' C1' . . 121.8(2) ?
    C3' C2' Cl3 . . 118.48(18) ?
    C1' C2' Cl3 . . 119.76(18) ?
    C2' C3' C4' . . 119.7(2) ?
    C2' C3' H3' . . 120.2 ?
    C4' C3' H3' . . 120.2 ?
    C5' C4' C3' . . 119.1(2) ?
    C5' C4' H4' . . 120.4 ?
    C3' C4' H4' . . 120.4 ?
    C4' C5' C6' . . 121.5(2) ?
    C4' C5' Cl4 . . 119.38(19) ?
    C6' C5' Cl4 . . 119.1(2) ?
    C5' C6' C1' . . 119.5(2) ?
    C5' C6' H6' . . 120.3 ?
    C1' C6' H6' . . 120.3 ?
loop_
    _geom_torsion_atom_site_label_1
    _geom_torsion_atom_site_label_2
    _geom_torsion_atom_site_label_3
    _geom_torsion_atom_site_label_4
    _geom_torsion_site_symmetry_1
    _geom_torsion_site_symmetry_2
    _geom_torsion_site_symmetry_3
    _geom_torsion_site_symmetry_4
    _geom_torsion
    _geom_torsion_publ_flag
    C2' C1' C1 C2 . . . . 94.3(3) ?
    C6' C1' C1 C2 . . . . -85.2(3) ?
    C2' C1' C1 C6 . . . . -83.9(3) ?
    C6' C1' C1 C6 . . . . 96.7(3) ?
    C6 C1 C2 C3 . . . . -1.5(3) ?
    C1' C1 C2 C3 . . . . -179.7(2) ?
    C6 C1 C2 Cl1 . . . . 177.90(17) ?
    C1' C1 C2 Cl1 . . . . -0.4(3) ?
    C1 C2 C3 C4 . . . . 0.2(3) ?
    Cl1 C2 C3 C4 . . . . -179.12(18) ?
    C7 O1 C4 C5 . . . . 166.6(2) ?
    C7 O1 C4 C3 . . . . -14.0(3) ?
    C2 C3 C4 O1 . . . . -178.5(2) ?
    C2 C3 C4 C5 . . . . 0.8(3) ?
    O1 C4 C5 C6 . . . . 178.9(2) ?
    C3 C4 C5 C6 . . . . -0.6(3) ?
    C4 C5 C6 C1 . . . . -0.8(3) ?
    C4 C5 C6 Cl2 . . . . 179.69(18) ?
    C2 C1 C6 C5 . . . . 1.7(3) ?
    C1' C1 C6 C5 . . . . -180.0(2) ?
    C2 C1 C6 Cl2 . . . . -178.73(16) ?
    C1' C1 C6 Cl2 . . . . -0.5(3) ?
    C4 O1 C7 C8 . . . . -149.7(2) ?
    C4 O1 C7 C10 . . . . 89.1(3) ?
    O1 C7 C8 C9 . . . . 61.7(3) ?
    C10 C7 C8 C9 . . . . -178.1(2) ?
    C6' C1' C2' C3' . . . . -1.2(3) ?
    C1 C1' C2' C3' . . . . 179.3(2) ?
    C6' C1' C2' Cl3 . . . . 177.88(16) ?
    C1 C1' C2' Cl3 . . . . -1.6(3) ?
    C1' C2' C3' C4' . . . . 0.9(4) ?
    Cl3 C2' C3' C4' . . . . -178.25(19) ?
    C2' C3' C4' C5' . . . . 0.3(4) ?
    C3' C4' C5' C6' . . . . -1.0(4) ?
    C3' C4' C5' Cl4 . . . . 177.56(19) ?
    C4' C5' C6' C1' . . . . 0.7(3) ?
    Cl4 C5' C6' C1' . . . . -177.93(17) ?
    C2' C1' C6' C5' . . . . 0.4(3) ?
    C1 C1' C6' C5' . . . . 179.9(2) ?
data_global
_journal_date_recd_electronic     2013-05-08
_journal_date_accepted     2013-05-21
_journal_name_full     'Acta Crystallographica, Section E'
_journal_year     2013
_journal_volume     69
_journal_issue      6
_journal_page_first     o983
_journal_page_last     o983
_journal_paper_category     QO
_journal_paper_doi     10.1107/S1600536813014098
_journal_coeditor_code     NG5329
_publ_contact_author_name     'Hans-Joachim Lehmler'
_publ_contact_author_address
;
The University of Iowa
Department of Occupational and Environmental Health
UI Research Park, 221 IREH
Iowa City, IA 52242-5000
USA
;
_publ_contact_author_email     'hans-joachim-lehmler@uiowa.edu'
_publ_contact_author_fax     '1 (319) 335-4290'
_publ_contact_author_phone     '1 (319) 335-4310'
_publ_section_title
;
2,2',5',6-Tetrachloro-4-[(1<i>S</i>)-1-methylpropoxy]biphenyl
;
loop_
    _publ_author_name
    _publ_author_footnote
    _publ_author_address
    'Lehmler, Hans-Joachim' .
;
The University of Iowa
Department of Occupational and Environmental Health
Iowa City, IA 52242-5000
USA
;
    'Wu, Huimin' .
;
The University of Iowa
Department of Occupational and Environmental Health
Iowa City, IA 52242-5000
USA
;
    'Parkin, Sean' .
;
University of Kentucky
Department of Chemistry
Lexington, KY 40506-0055
USA
;
_publ_section_synopsis     .
