# Supplementary material for: 2,2′,5′,6-Tetra­chloro-4-[(1S)-1-methyl­prop­oxy]biphen­yl
Source: Acta Crystallogr Sect E Struct Rep Online. 2013 May 31;69(Pt 6):o983. doi: 10.1107/S1600536813014098 (PMC3685116; doi:10.1107/S1600536813014098)
Supplement: Supplementary file 2 [file e-69-0o983-Isup2.hkl]

# 
# h,k,l, Fc-squared, Fo-squared, sigma(Fo-squared) and status flag 
# 
data_I
_shelx_title ' k11096 - P212121' 
_shelx_refln_list_code          4 
_shelx_F_calc_maximum      152.01 
_exptl_crystal_F_000       744.00 
_reflns_d_resolution_high  0.7697 
 
loop_ 
 _symmetry_equiv_pos_as_xyz 
 'x, y, z' 
 '-x+1/2, -y, z+1/2' 
 'x+1/2, -y+1/2, -z' 
 '-x, y+1/2, -z+1/2' 
 
_cell_length_a    10.3301 
_cell_length_b    10.5415 
_cell_length_c    15.2160 
_cell_angle_alpha  90.000 
_cell_angle_beta   90.000 
_cell_angle_gamma  90.000 
 
_shelx_F_squared_multiplier     1.000 
 
loop_ 
 _refln_index_h 
 _refln_index_k 
 _refln_index_l 
 _refln_F_squared_calc 
 _refln_F_squared_meas 
 _refln_F_squared_sigma 
 _refln_observed_status 
   2   0   0     1025.82     1059.46     21.87 o 
   4   0   0     1792.54     1732.31     35.78 o 
   6   0   0      197.70      170.94      6.96 o 
   8   0   0     2328.39     2612.87     58.64 o 
  10   0   0     1203.98     1241.34     50.69 o 
  12   0   0      693.01      749.37     52.67 o 
   1   1   0      387.88      408.48      4.97 o 
   2   1   0       28.37       23.85      0.99 o 
   3   1   0     7828.25     7970.80    109.33 o 
   4   1   0      397.24      386.61      6.96 o 
   5   1   0     1285.66     1391.41     20.87 o 
   6   1   0      484.28      489.98      9.94 o 
   7   1   0      763.42      734.47     15.90 o 
   8   1   0     1925.49     2092.09     37.77 o 
   9   1   0     9365.37    10472.36    213.68 o 
  10   1   0      308.53      335.93     15.90 o 
  11   1   0       24.56       24.85      9.94 o 
  12   1   0       70.31       87.46     17.89 o 
   0   2   0    14061.09    13960.82    336.92 o 
   1   2   0     2439.84     2390.25     33.79 o 
   2   2   0    12821.60    12850.67    159.02 o 
   3   2   0        6.19        6.96      0.99 o 
   4   2   0     5376.29     5673.98     65.60 o 
   5   2   0        6.94        4.97      1.99 o 
   6   2   0     1186.99     1151.89     16.90 o 
   7   2   0      341.20      332.94      8.94 o 
   8   2   0       26.34       22.86      4.97 o 
   9   2   0        7.91        8.94      5.96 o 
  10   2   0      475.76      532.71     18.88 o 
  11   2   0       40.03       44.72     10.93 o 
  12   2   0       83.17       65.60     16.90 o 
  13   2   0       62.58       73.55     50.69 o 
   1   3   0     6395.86     6482.98     94.42 o 
   2   3   0      139.52      130.20      2.98 o 
   3   3   0      719.06      714.59      8.94 o 
   4   3   0     2209.99     2350.49     26.83 o 
   5   3   0     2751.71     2931.90     35.78 o 
   6   3   0     3624.55     3698.17     49.69 o 
   7   3   0     4775.88     5030.94     76.53 o 
   8   3   0       16.99       12.92      5.96 o 
   9   3   0      548.27      523.77     16.90 o 
  10   3   0      312.59      293.19     12.92 o 
  11   3   0       21.93       44.72     12.92 o 
  12   3   0       46.20       25.84     20.87 o 
  13   3   0       51.72       79.51     44.72 o 
   0   4   0     4868.22     5000.14    106.34 o 
   1   4   0        0.86        0.99      0.99 o 
   2   4   0     2526.27     2634.74     31.80 o 
   3   4   0     4325.62     4637.37     51.68 o 
   4   4   0      410.05      403.51      6.96 o 
   5   4   0      266.99      246.48      5.96 o 
   6   4   0     3521.82     3665.37     58.64 o 
   7   4   0      629.07      671.85     16.90 o 
   8   4   0        0.35        2.98      5.96 o 
   9   4   0       35.30       24.85      6.96 o 
  10   4   0       63.50       51.68      8.94 o 
  11   4   0      117.90       79.51     13.91 o 
  12   4   0        1.69       11.93     20.87 o 
   1   5   0      301.44      258.40      4.97 o 
   2   5   0     7501.03     7962.85     94.42 o 
   3   5   0      944.78     1056.48     13.91 o 
   4   5   0      710.27      690.74      9.94 o 
   5   5   0     2047.00     2116.93     31.80 o 
   6   5   0       99.18      100.38      4.97 o 
   7   5   0      167.23      153.06      7.95 o 
   8   5   0        4.20        3.98      6.96 o 
   9   5   0      702.05      710.61     22.86 o 
  10   5   0       11.15       13.91      8.94 o 
  11   5   0      242.64      227.60     20.87 o 
  12   5   0      101.65      148.09     47.71 o 
   0   6   0     2216.98     2183.52     41.74 o 
   1   6   0      754.56      719.56     12.92 o 
   2   6   0        0.21        1.99      1.99 o 
   3   6   0     1077.74     1051.51     15.90 o 
   4   6   0       31.92       31.80      3.98 o 
   5   6   0        1.01       -2.98      2.98 o 
   6   6   0       74.07       82.49      4.97 o 
   7   6   0      225.50      202.75      7.95 o 
   8   6   0      682.99      708.63     23.85 o 
   9   6   0      418.18      414.44     18.88 o 
  10   6   0       17.03       -2.98     10.93 o 
  11   6   0      799.69      859.69     45.72 o 
  12   6   0        1.04      -32.80     32.80 o 
   1   7   0     2032.13     2113.95     34.79 o 
   2   7   0      536.27      533.71     11.93 o 
   3   7   0      130.83      134.17      4.97 o 
   4   7   0       39.08       24.85      3.98 o 
   5   7   0     1445.61     1485.83     24.85 o 
   6   7   0       28.20       15.90      4.97 o 
   7   7   0        0.39        0.99      4.97 o 
   8   7   0       85.63       61.62      9.94 o 
   9   7   0      144.67      131.19     13.91 o 
  10   7   0        0.03       -8.94     12.92 o 
  11   7   0       50.55       10.93     19.88 o 
   0   8   0      926.41      941.19     28.82 o 
   1   8   0     1349.00     1475.89     29.82 o 
   2   8   0      376.81      403.51     13.91 o 
   3   8   0      730.58      735.46     17.89 o 
   4   8   0      200.90      184.86      7.95 o 
   5   8   0        6.74        1.99      6.96 o 
   6   8   0        8.97        9.94      5.96 o 
   7   8   0      904.97      948.15     33.79 o 
   8   8   0     2600.05     2979.61     80.50 o 
   9   8   0       94.50       58.64     15.90 o 
  10   8   0       74.15       51.68     15.90 o 
   1   9   0     1819.35     1913.19     38.76 o 
   2   9   0        5.26       15.90      6.96 o 
   3   9   0       91.76       79.51      8.94 o 
   4   9   0      348.62      354.81     12.92 o 
   5   9   0     1437.77     1620.99     36.77 o 
   6   9   0      217.80      215.67     11.93 o 
   7   9   0      140.83      134.17     19.88 o 
   8   9   0       52.74       45.72     15.90 o 
   9   9   0       55.60       24.85     17.89 o 
  10   9   0       34.03       30.81     20.87 o 
   0  10   0       96.73       66.59     12.92 o 
   1  10   0       47.93       32.80      8.94 o 
   2  10   0      101.73       87.46      8.94 o 
   3  10   0       92.58       87.46      8.94 o 
   4  10   0      150.66      132.18     10.93 o 
   5  10   0       61.69       50.69      9.94 o 
   6  10   0      339.88      352.82     17.89 o 
   7  10   0        1.27        7.95     12.92 o 
   8  10   0       66.27       63.61     16.90 o 
   9  10   0       31.58       18.88     21.87 o 
   1  11   0      401.29      413.45     16.90 o 
   2  11   0        0.79       -1.99      9.94 o 
   3  11   0      651.19      659.93     24.85 o 
   4  11   0      240.44      235.55     15.90 o 
   5  11   0      117.34       85.47     11.93 o 
   6  11   0      143.50      120.26     13.91 o 
   7  11   0      389.74      413.45     30.81 o 
   0  12   0      415.76      408.48     28.82 o 
   1  12   0       24.15       21.87     11.93 o 
   2  12   0      347.54      325.99     18.88 o 
   3  12   0        6.24        5.96     10.93 o 
   4  12   0        3.85       -0.99     11.93 o 
   5  12   0        1.56      -13.91     13.91 o 
   6  12   0       59.80       61.62     17.89 o 
   1  13   0       56.13       70.56     14.91 o 
   2  13   0        9.10       -4.97     15.90 o 
   3  13   0       46.28       42.74     19.88 o 
   4  13   0       14.01       15.90     15.90 o 
   1   0   1     6072.57     6015.87     87.46 o 
   2   0   1     3713.65     3666.37     46.71 o 
   3   0   1     2098.81     2159.67     28.82 o 
   4   0   1        0.32        0.99      1.99 o 
   5   0   1      281.70      223.62      4.97 o 
   6   0   1      517.25      471.09      7.95 o 
   7   0   1     1531.83     1622.98     26.83 o 
   8   0   1      296.62      285.24      7.95 o 
   9   0   1     2041.98     2297.82     50.69 o 
  10   0   1      100.67      100.38     11.93 o 
  11   0   1       49.26       17.89     12.92 o 
  12   0   1        5.20      -12.92     12.92 o 
  13   0   1       15.64       38.76     33.79 o 
 -13   1   1       56.89      -11.93     32.80 o 
 -12   1   1      187.82      169.95     23.85 o 
 -11   1   1      922.41     1068.40     36.77 o 
 -10   1   1       43.51       31.80      8.94 o 
  -9   1   1     1032.50     1157.85     25.84 o 
  -8   1   1      502.80      498.92     11.93 o 
  -7   1   1      254.01      236.54      7.95 o 
  -6   1   1      784.49      803.04     13.91 o 
  -5   1   1      684.37      659.93     11.93 o 
  -4   1   1     1852.25     1803.87     21.87 o 
  -3   1   1     1483.61     1478.87     18.88 o 
  -2   1   1     1459.82     1381.47     17.89 o 
  -1   1   1      709.19      668.87      7.95 o 
   0   1   1      158.62      162.99      2.98 o 
   1   1   1      687.36      634.09      7.95 o 
   2   1   1     1462.03     1410.29     16.90 o 
   3   1   1     1476.55     1474.90     19.88 o 
   4   1   1     1785.64     1784.98     23.85 o 
   5   1   1      681.84      646.01     10.93 o 
   6   1   1      799.35      818.94     12.92 o 
   7   1   1      261.09      246.48      5.96 o 
   8   1   1      504.79      531.72     13.91 o 
   9   1   1     1045.49     1148.91     27.83 o 
  10   1   1       42.31       44.72     10.93 o 
  11   1   1      932.81     1072.38     31.80 o 
  12   1   1      188.82      228.59     23.85 o 
  13   1   1       52.99       61.62     48.70 o 
 -13   2   1      147.67      131.19     28.82 o 
 -12   2   1       74.77       58.64     20.87 o 
 -11   2   1      442.48      477.06     23.85 o 
 -10   2   1     1171.63     1279.10     41.74 o 
  -9   2   1      354.93      373.69     12.92 o 
  -8   2   1       14.71        7.95      4.97 o 
  -7   2   1      142.18      137.15      6.96 o 
  -6   2   1      504.92      504.88      9.94 o 
  -5   2   1     3581.30     3975.46     50.69 o 
  -4   2   1     3744.31     3779.67     40.75 o 
  -3   2   1     1415.14     1413.28     15.90 o 
  -2   2   1     7753.52     7713.39     86.47 o 
  -1   2   1     7535.62     7312.86     93.42 o 
   0   2   1     5050.50     4934.54     70.56 o 
   1   2   1     7451.65     7355.60    101.37 o 
   2   2   1     7801.90     7725.31     89.45 o 
   3   2   1     1434.01     1412.28     18.88 o 
   4   2   1     3711.55     3761.78     48.70 o 
   5   2   1     3610.51     4109.63     52.67 o 
   6   2   1      480.29      480.04      8.94 o 
   7   2   1      135.98      127.21      5.96 o 
   8   2   1       14.92       17.89      4.97 o 
   9   2   1      355.62      375.68     14.91 o 
  10   2   1     1170.49     1177.73     36.77 o 
  11   2   1      439.19      449.23     20.87 o 
  12   2   1       75.01       39.75     14.91 o 
  13   2   1      148.62      154.05     29.82 o 
 -13   3   1       48.68       -6.96     28.82 o 
 -12   3   1        3.74      -13.91     20.87 o 
 -11   3   1      205.65      247.47     17.89 o 
 -10   3   1       91.18       71.56      8.94 o 
  -9   3   1      810.05      819.94     21.87 o 
  -8   3   1     1911.82     1966.86     35.78 o 
  -7   3   1     1510.58     1612.05     26.83 o 
  -6   3   1     1231.00     1262.21     18.88 o 
  -5   3   1     1674.02     1802.87     20.87 o 
  -4   3   1     3792.67     4237.84     47.71 o 
  -3   3   1     4499.84     4764.59     56.65 o 
  -2   3   1     1524.96     1500.74     19.88 o 
  -1   3   1    12238.50    12295.10    168.96 o 
   0   3   1      371.70      337.91      5.96 o 
   1   3   1    12337.63    12536.61    193.80 o 
   2   3   1     1624.54     1589.19     18.88 o 
   3   3   1     4563.55     4784.47     53.67 o 
   4   3   1     3787.37     4241.82     52.67 o 
   5   3   1     1681.16     1783.99     25.84 o 
   6   3   1     1232.10     1252.27     19.88 o 
   7   3   1     1499.87     1603.10     27.83 o 
   8   3   1     1961.85     1996.67     36.77 o 
   9   3   1      878.01      928.27     23.85 o 
  10   3   1       92.83       77.52      9.94 o 
  11   3   1      207.43      194.80     18.88 o 
  12   3   1        3.75      -13.91     15.90 o 
  13   3   1       48.76        8.94     50.69 o 
 -12   4   1      652.22      679.80     48.70 o 
 -11   4   1       15.29        1.99     11.93 o 
 -10   4   1      232.49      240.52     13.91 o 
  -9   4   1      109.31       91.44      8.94 o 
  -8   4   1      522.78      518.80     16.90 o 
  -7   4   1     1060.52     1112.14     24.85 o 
  -6   4   1      139.41      130.20      3.98 o 
  -5   4   1     1217.62     1266.18     16.90 o 
  -4   4   1     1405.03     1442.10     17.89 o 
  -3   4   1      171.39      187.84      3.98 o 
  -2   4   1     1020.25      971.01     12.92 o 
  -1   4   1     1820.43     1956.92     24.85 o 
   0   4   1      811.44     1017.72     15.90 o 
   1   4   1     1775.48     1934.06     24.85 o 
   2   4   1     1043.80      999.83     12.92 o 
   3   4   1      170.91      184.86      3.98 o 
   4   4   1     1400.23     1405.33     18.88 o 
   5   4   1     1205.74     1256.25     18.88 o 
   6   4   1      135.68      121.25      6.96 o 
   7   4   1     1037.63     1137.98     22.86 o 
   8   4   1      541.71      537.68     15.90 o 
   9   4   1      105.79       80.50      8.94 o 
  10   4   1      232.11      238.53     14.91 o 
  11   4   1       17.40       15.90     11.93 o 
  12   4   1      658.37      661.91     35.78 o 
 -12   5   1      271.16      229.58     29.82 o 
 -11   5   1      438.13      418.42     28.82 o 
 -10   5   1      246.26      227.60     14.91 o 
  -9   5   1      142.03      110.32     10.93 o 
  -8   5   1       91.70       68.58      8.94 o 
  -7   5   1      104.63       84.48      7.95 o 
  -6   5   1       39.89       32.80      2.98 o 
  -5   5   1     1772.13     1838.65     24.85 o 
  -4   5   1      779.50      775.21     11.93 o 
  -3   5   1     3904.81     4112.61     54.66 o 
  -2   5   1     1353.54     1444.09     19.88 o 
  -1   5   1      436.37      438.29      6.96 o 
   0   5   1     4048.36     4089.75     52.67 o 
   1   5   1      433.85      436.31      7.95 o 
   2   5   1     1334.81     1437.13     20.87 o 
   3   5   1     3950.87     4208.02     50.69 o 
   4   5   1      772.94      765.28     10.93 o 
   5   5   1     1752.45     1831.69     28.82 o 
   6   5   1       38.70       32.80      2.98 o 
   7   5   1      109.53       89.45      7.95 o 
   8   5   1       96.26       77.52      8.94 o 
   9   5   1      154.00      126.22     10.93 o 
  10   5   1      235.40      223.62     15.90 o 
  11   5   1      451.08      465.13     29.82 o 
  12   5   1      272.53      144.11     32.80 o 
 -12   6   1      108.42       97.40     32.80 o 
 -11   6   1       66.16       16.90     18.88 o 
 -10   6   1      778.16      820.93     28.82 o 
  -9   6   1      410.17      405.50     18.88 o 
  -8   6   1      337.02      366.74     14.91 o 
  -7   6   1      783.85      826.90     19.88 o 
  -6   6   1      596.62      621.17     12.92 o 
  -5   6   1       37.32       33.79      3.98 o 
  -4   6   1      730.85      706.64     11.93 o 
  -3   6   1     2273.82     2344.53     35.78 o 
  -2   6   1      774.58      744.40     11.93 o 
  -1   6   1     1222.89     1211.52     18.88 o 
   0   6   1     3679.85     3803.52     55.66 o 
   1   6   1     1165.47     1142.94     19.88 o 
   2   6   1      804.95      774.22     13.91 o 
   3   6   1     2271.48     2382.29     36.77 o 
   4   6   1      714.58      692.72     14.91 o 
   5   6   1       32.86       30.81      3.98 o 
   6   6   1      583.78      595.33     15.90 o 
   7   6   1      800.34      859.69     20.87 o 
   8   6   1      344.88      365.74     14.91 o 
   9   6   1      416.17      422.39     20.87 o 
  10   6   1      780.27      827.89     32.80 o 
  11   6   1       66.82       67.58     23.85 o 
  12   6   1      112.67       96.40     26.83 o 
 -11   7   1       46.97        3.98     17.89 o 
 -10   7   1       21.81       12.92     11.93 o 
  -9   7   1      207.17      184.86     15.90 o 
  -8   7   1       62.33       67.58     10.93 o 
  -7   7   1      605.13      633.09     18.88 o 
  -6   7   1      435.82      445.25     12.92 o 
  -5   7   1      594.36      610.23     13.91 o 
  -4   7   1      627.47      624.15     12.92 o 
  -3   7   1      432.60      421.40      9.94 o 
  -2   7   1      370.82      370.71      8.94 o 
  -1   7   1      451.12      399.53      9.94 o 
   0   7   1      542.75      507.87     11.93 o 
   1   7   1      451.60      396.55     12.92 o 
   2   7   1      376.74      391.58      9.94 o 
   3   7   1      433.64      414.44     10.93 o 
   4   7   1      606.75      611.23     12.92 o 
   5   7   1      605.59      633.09     15.90 o 
   6   7   1      438.98      461.15     16.90 o 
   7   7   1      633.47      672.85     21.87 o 
   8   7   1       64.19       46.71     11.93 o 
   9   7   1      214.75      192.81     17.89 o 
  10   7   1       21.73       29.82     12.92 o 
  11   7   1       48.34       21.87     19.88 o 
 -10   8   1      576.63      597.31     28.82 o 
  -9   8   1       78.57       87.46     15.90 o 
  -8   8   1       87.65       75.53     11.93 o 
  -7   8   1      293.14      264.37     13.91 o 
  -6   8   1      104.67       96.40      7.95 o 
  -5   8   1      592.72      582.40     14.91 o 
  -4   8   1      375.71      355.80     10.93 o 
  -3   8   1     1031.50     1044.55     19.88 o 
  -2   8   1     1674.19     1765.10     37.77 o 
  -1   8   1     1218.85     1302.96     28.82 o 
   0   8   1      430.69      399.53     13.91 o 
   1   8   1     1224.26     1294.01     27.83 o 
   2   8   1     1697.93     1844.61     31.80 o 
   3   8   1     1029.63     1022.69     22.86 o 
   4   8   1      370.05      361.77     11.93 o 
   5   8   1      603.93      596.32     16.90 o 
   6   8   1       88.65       77.52      7.95 o 
   7   8   1      302.71      299.15     18.88 o 
   8   8   1       88.79      100.38     15.90 o 
   9   8   1       77.63       91.44     18.88 o 
  10   8   1      592.83      643.03     33.79 o 
 -10   9   1      536.53      578.43     47.71 o 
  -9   9   1       59.74       57.64     17.89 o 
  -8   9   1      385.14      357.79     22.86 o 
  -7   9   1      110.89      102.37     13.91 o 
  -6   9   1       16.35       18.88      7.95 o 
  -5   9   1      513.76      569.48     17.89 o 
  -4   9   1      233.44      228.59     10.93 o 
  -3   9   1      746.02      783.17     22.86 o 
  -2   9   1      438.53      433.33     14.91 o 
  -1   9   1      324.62      317.04     12.92 o 
   0   9   1      806.14      791.12     19.88 o 
   1   9   1      331.88      330.96     12.92 o 
   2   9   1      430.97      429.35     13.91 o 
   3   9   1      732.48      759.31     21.87 o 
   4   9   1      234.89      229.58     10.93 o 
   5   9   1      519.68      570.48     16.90 o 
   6   9   1       16.58        9.94      7.95 o 
   7   9   1      112.93      102.37     14.91 o 
   8   9   1      385.60      402.52     25.84 o 
   9   9   1       63.53       52.67     16.90 o 
  10   9   1      538.51      574.45     32.80 o 
  -9  10   1        9.99       25.84     22.86 o 
  -8  10   1       64.28       46.71     27.83 o 
  -7  10   1       42.00       22.86     11.93 o 
  -6  10   1      114.99      134.17     13.91 o 
  -5  10   1       39.61       26.83      8.94 o 
  -4  10   1      128.66      113.30     10.93 o 
  -3  10   1      370.95      331.95     14.91 o 
  -2  10   1       24.35       12.92      7.95 o 
  -1  10   1       16.11        5.96      8.94 o 
   0  10   1      414.28      448.23     15.90 o 
   1  10   1       15.70       18.88      7.95 o 
   2  10   1       24.24        9.94      6.96 o 
   3  10   1      359.57      359.78     16.90 o 
   4  10   1      122.95      111.31      9.94 o 
   5  10   1       39.86       33.79      9.94 o 
   6  10   1      115.60      103.36     11.93 o 
   7  10   1       40.54       20.87     13.91 o 
   8  10   1       69.28       49.69     20.87 o 
   9  10   1       10.05       -0.99     17.89 o 
  -7  11   1       83.80       58.64     18.88 o 
  -6  11   1      483.49      517.80     25.84 o 
  -5  11   1       42.59       32.80     10.93 o 
  -4  11   1      391.69      371.71     16.90 o 
  -3  11   1      260.00      260.39     15.90 o 
  -2  11   1      299.07      319.03     15.90 o 
  -1  11   1      543.81      606.26     20.87 o 
   0  11   1      198.35      191.82     13.91 o 
   1  11   1      559.02      616.20     21.87 o 
   2  11   1      302.12      287.23     16.90 o 
   3  11   1      264.05      266.36     15.90 o 
   4  11   1      395.35      388.60     16.90 o 
   5  11   1       44.28       41.74     11.93 o 
   6  11   1      489.76      524.76     23.85 o 
   7  11   1       85.65       87.46     18.88 o 
  -6  12   1       76.84       65.60     18.88 o 
  -5  12   1      261.47      226.60     21.87 o 
  -4  12   1      566.08      634.09     27.83 o 
  -3  12   1      268.03      312.07     21.87 o 
  -2  12   1       27.80        4.97     11.93 o 
  -1  12   1      227.82      182.87     14.91 o 
   0  12   1      432.74      431.34     20.87 o 
   1  12   1      226.59      192.81     15.90 o 
   2  12   1       29.01       11.93     11.93 o 
   3  12   1      272.45      299.15     17.89 o 
   4  12   1      563.56      639.06     23.85 o 
   5  12   1      255.67      255.42     20.87 o 
   6  12   1       79.47       48.70     17.89 o 
  -4  13   1       15.46       12.92     15.90 o 
  -3  13   1       49.14       41.74     15.90 o 
  -2  13   1        2.71        5.96     16.90 o 
  -1  13   1       13.21       20.87     15.90 o 
   0  13   1       39.39       29.82     14.91 o 
   1  13   1       12.20       10.93     12.92 o 
   2  13   1        2.73        0.99     14.91 o 
   3  13   1       52.52       29.82     15.90 o 
   4  13   1       17.65       31.80     18.88 o 
   0   0   2     3157.97     2842.45     58.64 o 
   1   0   2     1182.11     1134.99     14.91 o 
   2   0   2     5669.60     5580.55     69.57 o 
   3   0   2     3431.78     3479.52     47.71 o 
   4   0   2      756.41      760.31     10.93 o 
   5   0   2     3140.91     3139.62     36.77 o 
   6   0   2      773.44      797.08     13.91 o 
   7   0   2     7760.51     8547.24    128.21 o 
   8   0   2      519.30      514.82     11.93 o 
   9   0   2        4.22        1.99      4.97 o 
  10   0   2       60.31       55.66      8.94 o 
  11   0   2        9.47        0.00     12.92 o 
  12   0   2      118.51      123.24     22.86 o 
  13   0   2       43.73       76.53     24.85 o 
 -13   1   2      192.68      207.72     33.79 o 
 -12   1   2       82.01       66.59     23.85 o 
 -11   1   2       49.15       51.68     13.91 o 
 -10   1   2      248.32      253.44     14.91 o 
  -9   1   2      240.23      233.56     10.93 o 
  -8   1   2      667.88      714.59     16.90 o 
  -7   1   2      863.43      892.49     15.90 o 
  -6   1   2     2280.48     2373.35     32.80 o 
  -5   1   2     1410.63     1504.71     19.88 o 
  -4   1   2     1033.09      997.84     12.92 o 
  -3   1   2     2699.07     2681.45     34.79 o 
  -2   1   2    11443.71    11103.46    168.96 o 
  -1   1   2     3246.41     3197.26     45.72 o 
   0   1   2        7.12        8.94      0.99 o 
   1   1   2     3209.28     3197.26     42.74 o 
   2   1   2    11441.80    11155.14    162.00 o 
   3   1   2     2665.97     2694.37     33.79 o 
   4   1   2     1033.29     1001.82     14.91 o 
   5   1   2     1403.54     1488.81     19.88 o 
   6   1   2     2267.59     2391.24     36.77 o 
   7   1   2      848.62      864.66     17.89 o 
   8   1   2      662.01      687.75     13.91 o 
   9   1   2      224.59      225.61     11.93 o 
  10   1   2      242.28      240.52     16.90 o 
  11   1   2       48.20       35.78     20.87 o 
  12   1   2       84.59       82.49     16.90 o 
  13   1   2      192.78      180.88     25.84 o 
 -13   2   2      224.83      212.69     34.79 o 
 -12   2   2      344.90      410.47     36.77 o 
 -11   2   2      133.36      157.03     17.89 o 
 -10   2   2      112.90      103.36     10.93 o 
  -9   2   2     1583.12     1770.07     37.77 o 
  -8   2   2       33.64       23.85      4.97 o 
  -7   2   2      868.99      875.60     18.88 o 
  -6   2   2      427.29      395.56      7.95 o 
  -5   2   2      592.52      573.46      8.94 o 
  -4   2   2      430.48      434.32      6.96 o 
  -3   2   2     4521.56     4599.61     53.67 o 
  -2   2   2     5076.82     5138.28     59.63 o 
  -1   2   2     2330.23     2300.80     30.81 o 
   0   2   2      231.60      239.52      3.98 o 
   1   2   2     2342.68     2304.77     31.80 o 
   2   2   2     5156.57     5253.57     74.54 o 
   3   2   2     4512.29     4598.61     54.66 o 
   4   2   2      426.80      441.28      6.96 o 
   5   2   2      574.01      547.62      9.94 o 
   6   2   2      447.32      407.48     10.93 o 
   7   2   2      864.83      878.58     17.89 o 
   8   2   2       37.99       35.78      4.97 o 
   9   2   2     1576.80     1680.63     40.75 o 
  10   2   2      116.83       93.42     11.93 o 
  11   2   2      132.09      110.32     14.91 o 
  12   2   2      339.43      368.72     26.83 o 
  13   2   2      221.12      201.75     31.80 o 
 -13   3   2      229.20      245.48     36.77 o 
 -12   3   2      105.23       88.45     25.84 o 
 -11   3   2      749.33      782.17     49.69 o 
 -10   3   2      422.22      416.43     13.91 o 
  -9   3   2      104.49       86.47      7.95 o 
  -8   3   2      803.50      795.09     19.88 o 
  -7   3   2      236.18      234.55      8.94 o 
  -6   3   2      803.71      839.82     13.91 o 
  -5   3   2      327.70      304.12      5.96 o 
  -4   3   2      635.78      714.59      8.94 o 
  -3   3   2       17.36       11.93      1.99 o 
  -2   3   2      635.64      630.11      7.95 o 
  -1   3   2     7991.78     7960.86    107.34 o 
   0   3   2    23107.62    23215.69    438.29 o 
   1   3   2     7944.47     7926.07    112.31 o 
   2   3   2      663.79      676.82      8.94 o 
   3   3   2       16.62       13.91      1.99 o 
   4   3   2      634.95      712.60     11.93 o 
   5   3   2      316.29      288.22      5.96 o 
   6   3   2      802.02      881.56     20.87 o 
   7   3   2      220.34      242.50      8.94 o 
   8   3   2      823.24      797.08     20.87 o 
   9   3   2      102.19       87.46      9.94 o 
  10   3   2      431.66      449.23     17.89 o 
  11   3   2      758.39      819.94     31.80 o 
  12   3   2      105.97       73.55     16.90 o 
  13   3   2      227.22      250.45     40.75 o 
 -12   4   2      276.66      284.25     31.80 o 
 -11   4   2      494.79      415.44     32.80 o 
 -10   4   2     1216.01     1314.88     36.77 o 
  -9   4   2       26.06       21.87      7.95 o 
  -8   4   2     1341.38     1359.61     32.80 o 
  -7   4   2     1098.27     1105.18     24.85 o 
  -6   4   2       95.56       88.45      3.98 o 
  -5   4   2      485.77      458.17      8.94 o 
  -4   4   2      417.55      441.28      6.96 o 
  -3   4   2     2408.53     2565.17     30.81 o 
  -2   4   2      911.85      913.36     11.93 o 
  -1   4   2     1224.49     1222.45     16.90 o 
   0   4   2     1795.94     1809.83     23.85 o 
   1   4   2     1224.99     1241.34     16.90 o 
   2   4   2      950.88      958.09     12.92 o 
   3   4   2     2410.25     2606.91     30.81 o 
   4   4   2      410.64      441.28      8.94 o 
   5   4   2      471.49      460.16      8.94 o 
   6   4   2      104.40      104.36      3.98 o 
   7   4   2     1085.43     1129.03     24.85 o 
   8   4   2     1346.28     1345.69     31.80 o 
   9   4   2       26.28       21.87      7.95 o 
  10   4   2     1208.95     1283.08     38.76 o 
  11   4   2      501.13      533.71     25.84 o 
  12   4   2      280.81      293.19     21.87 o 
 -12   5   2      255.28      259.40     41.74 o 
 -11   5   2       47.61       32.80     23.85 o 
 -10   5   2      408.51      412.45     18.88 o 
  -9   5   2      424.58      431.34     16.90 o 
  -8   5   2      462.79      477.06     15.90 o 
  -7   5   2      776.41      757.33     16.90 o 
  -6   5   2      151.37      129.20      4.97 o 
  -5   5   2      189.03      173.93      5.96 o 
  -4   5   2      101.82       91.44      3.98 o 
  -3   5   2     6613.45     7358.58     96.40 o 
  -2   5   2     4066.71     4164.29     54.66 o 
  -1   5   2      886.19      936.22     14.91 o 
   0   5   2      355.73      403.51      7.95 o 
   1   5   2      826.58      869.63     12.92 o 
   2   5   2     4088.17     4174.23     55.66 o 
   3   5   2     6565.28     7172.72     87.46 o 
   4   5   2      102.17       86.47      4.97 o 
   5   5   2      186.19      178.90      5.96 o 
   6   5   2      157.43      135.17      6.96 o 
   7   5   2      789.00      804.04     20.87 o 
   8   5   2      452.73      484.01     16.90 o 
   9   5   2      419.97      426.37     17.89 o 
  10   5   2      407.13      402.52     20.87 o 
  11   5   2       48.39       50.69     14.91 o 
  12   5   2      251.93      256.42     25.84 o 
 -11   6   2       93.01      124.23     26.83 o 
 -10   6   2      253.88      218.65     15.90 o 
  -9   6   2       25.65       17.89     10.93 o 
  -8   6   2      110.90      114.29      9.94 o 
  -7   6   2     1183.71     1163.82     24.85 o 
  -6   6   2     5433.32     5839.95     90.44 o 
  -5   6   2       32.10       28.82      4.97 o 
  -4   6   2     1874.46     1934.06     30.81 o 
  -3   6   2      238.13      247.47      6.96 o 
  -2   6   2      643.17      594.33     10.93 o 
  -1   6   2     2713.06     2913.02     44.72 o 
   0   6   2       60.50       49.69      2.98 o 
   1   6   2     2743.06     2955.75     47.71 o 
   2   6   2      639.18      624.15     10.93 o 
   3   6   2      247.10      269.34      6.96 o 
   4   6   2     1885.78     1956.92     29.82 o 
   5   6   2       36.55       35.78      5.96 o 
   6   6   2     5480.69     6005.93    111.31 o 
   7   6   2     1153.22     1126.05     24.85 o 
   8   6   2      118.02      121.25     10.93 o 
   9   6   2       24.48       15.90      8.94 o 
  10   6   2      250.04      252.44     17.89 o 
  11   6   2       88.94       86.47     19.88 o 
 -11   7   2       33.05        0.00     24.85 o 
 -10   7   2      102.06       73.55     13.91 o 
  -9   7   2      287.79      262.38     15.90 o 
  -8   7   2      187.92      176.91     12.92 o 
  -7   7   2      570.76      574.45     16.90 o 
  -6   7   2     1610.58     1704.48     29.82 o 
  -5   7   2      172.71      158.02      6.96 o 
  -4   7   2       75.08       56.65      5.96 o 
  -3   7   2     1516.02     1585.21     25.84 o 
  -2   7   2      436.79      413.45      8.94 o 
  -1   7   2      576.56      526.75     12.92 o 
   0   7   2       22.33       22.86      2.98 o 
   1   7   2      567.36      537.68     13.91 o 
   2   7   2      450.08      435.31     10.93 o 
   3   7   2     1510.98     1564.34     28.82 o 
   4   7   2       78.66       76.53      4.97 o 
   5   7   2      163.92      150.07      7.95 o 
   6   7   2     1613.09     1754.17     37.77 o 
   7   7   2      570.15      611.23     18.88 o 
   8   7   2      181.39      187.84     14.91 o 
   9   7   2      297.54      268.34     18.88 o 
  10   7   2      101.67       92.43     16.90 o 
  11   7   2       35.15       42.74     20.87 o 
 -10   8   2      129.40       95.41     24.85 o 
  -9   8   2       28.30       12.92     10.93 o 
  -8   8   2      622.95      639.06     22.86 o 
  -7   8   2      101.59       97.40      9.94 o 
  -6   8   2      449.28      441.28     12.92 o 
  -5   8   2       26.54       16.90      5.96 o 
  -4   8   2      807.98      876.59     18.88 o 
  -3   8   2        8.89        9.94      3.98 o 
  -2   8   2      758.03      706.64     17.89 o 
  -1   8   2      883.81      901.44     18.88 o 
   0   8   2       65.93       38.76      5.96 o 
   1   8   2      887.43      924.29     17.89 o 
   2   8   2      745.05      733.47     16.90 o 
   3   8   2        8.84        4.97      4.97 o 
   4   8   2      803.25      841.80     19.88 o 
   5   8   2       24.54       25.84      6.96 o 
   6   8   2      476.13      484.01     17.89 o 
   7   8   2       95.60       82.49     13.91 o 
   8   8   2      624.85      652.97     25.84 o 
   9   8   2       29.07       19.88     13.91 o 
  10   8   2      130.64      134.17     20.87 o 
 -10   9   2      108.15      121.25     34.79 o 
  -9   9   2      338.08      311.08     28.82 o 
  -8   9   2      351.36      322.01     24.85 o 
  -7   9   2      642.09      695.71     24.85 o 
  -6   9   2       10.88        4.97      7.95 o 
  -5   9   2      115.75      124.23      9.94 o 
  -4   9   2      101.86       83.48      8.94 o 
  -3   9   2      209.75      189.83     10.93 o 
  -2   9   2       74.83       56.65      8.94 o 
  -1   9   2     1966.15     2166.63     46.71 o 
   0   9   2      282.26      303.13     12.92 o 
   1   9   2     1966.65     2194.45     48.70 o 
   2   9   2       74.28       54.66      7.95 o 
   3   9   2      203.24      188.83     10.93 o 
   4   9   2      105.26       83.48      8.94 o 
   5   9   2      117.35      123.24      8.94 o 
   6   9   2        9.65       19.88      8.94 o 
   7   9   2      636.62      749.37     30.81 o 
   8   9   2      356.38      321.02     22.86 o 
   9   9   2      332.94      317.04     26.83 o 
  10   9   2      106.62       65.60     20.87 o 
  -9  10   2       48.33       50.69     23.85 o 
  -8  10   2      199.65      179.89     23.85 o 
  -7  10   2       78.13       84.48     16.90 o 
  -6  10   2      153.48      145.10     15.90 o 
  -5  10   2      134.54      117.28     10.93 o 
  -4  10   2       28.39       27.83      7.95 o 
  -3  10   2       20.35       16.90      9.94 o 
  -2  10   2       96.91       79.51      9.94 o 
  -1  10   2      641.43      649.99     18.88 o 
   0  10   2      114.53      109.33     10.93 o 
   1  10   2      633.80      654.96     20.87 o 
   2  10   2       98.99      101.37     10.93 o 
   3  10   2       20.64        5.96      7.95 o 
   4  10   2       27.86       25.84      7.95 o 
   5  10   2      131.24      144.11     11.93 o 
   6  10   2      150.23      145.10     18.88 o 
   7  10   2       76.18       64.60     15.90 o 
   8  10   2      197.24      161.01     20.87 o 
   9  10   2       50.79       37.77     18.88 o 
  -7  11   2       52.33       25.84     17.89 o 
  -6  11   2        1.15      -13.91     13.91 o 
  -5  11   2      277.72      295.18     17.89 o 
  -4  11   2       26.72       10.93     10.93 o 
  -3  11   2       46.72       35.78     10.93 o 
  -2  11   2       80.01       59.63     10.93 o 
  -1  11   2      354.02      389.60     15.90 o 
   0  11   2     1307.54     1419.24     37.77 o 
   1  11   2      352.84      374.69     16.90 o 
   2  11   2       79.34       70.56     10.93 o 
   3  11   2       47.78       28.82      9.94 o 
   4  11   2       28.52       15.90      9.94 o 
   5  11   2      270.25      284.25     16.90 o 
   6  11   2        0.83       -6.96     14.91 o 
   7  11   2       50.21       52.67     17.89 o 
  -6  12   2       54.07       23.85     15.90 o 
  -5  12   2      349.69      350.83     22.86 o 
  -4  12   2      426.01      402.52     23.85 o 
  -3  12   2       73.83       90.44     16.90 o 
  -2  12   2      165.63      141.13     17.89 o 
  -1  12   2       76.23       69.57     11.93 o 
   0  12   2      276.33      273.31     17.89 o 
   1  12   2       76.67       70.56     14.91 o 
   2  12   2      170.14      150.07     15.90 o 
   3  12   2       73.99       92.43     13.91 o 
   4  12   2      427.07      362.76     19.88 o 
   5  12   2      343.49      369.72     23.85 o 
   6  12   2       51.81       38.76     22.86 o 
  -4  13   2       63.03        8.94     34.79 o 
  -3  13   2       96.04       64.60     17.89 o 
  -2  13   2      208.36      218.65     22.86 o 
  -1  13   2      183.16      182.87     19.88 o 
   0  13   2        0.23       -9.94     15.90 o 
   1  13   2      179.32      196.79     19.88 o 
   2  13   2      208.37      201.75     18.88 o 
   3  13   2       96.44       58.64     15.90 o 
   4  13   2       61.92       58.64     49.69 o 
   1   0   3      155.71      146.10      2.98 o 
   2   0   3       26.13       25.84      1.99 o 
   3   0   3      504.08      500.91      7.95 o 
   4   0   3     1755.87     1655.78     20.87 o 
   5   0   3     8297.02     9459.61    127.21 o 
   6   0   3      594.96      588.37     10.93 o 
   7   0   3     1689.89     1757.15     31.80 o 
   8   0   3       12.75        3.98      2.98 o 
   9   0   3     2616.54     2873.26     63.61 o 
  10   0   3       41.62       36.77      8.94 o 
  11   0   3      557.93      737.45     42.74 o 
  12   0   3        0.58       23.85     15.90 o 
  13   0   3      327.57      409.47     39.75 o 
 -13   1   3       64.95       90.44     34.79 o 
 -12   1   3       56.70       64.60     17.89 o 
 -11   1   3        4.90        5.96     21.87 o 
 -10   1   3      187.12      165.98     12.92 o 
  -9   1   3       47.39       50.69      6.96 o 
  -8   1   3      748.35      728.50     13.91 o 
  -7   1   3       63.48       53.67      2.98 o 
  -6   1   3      774.64      783.17     12.92 o 
  -5   1   3      156.77      157.03      3.98 o 
  -4   1   3    12111.42    13131.94    167.96 o 
  -3   1   3       16.18       16.90      0.99 o 
  -2   1   3     7816.64     7675.62     95.41 o 
  -1   1   3     4063.52     3872.10     50.69 o 
   0   1   3        1.45        0.99      0.99 o 
   1   1   3     3962.65     3843.28     56.65 o 
   2   1   3     7676.00     7541.45    105.35 o 
   3   1   3       13.70       12.92      0.99 o 
   4   1   3    12203.78    13002.74    160.01 o 
   5   1   3      156.27      156.04      3.98 o 
   6   1   3      764.88      758.32     12.92 o 
   7   1   3       61.68       45.72      3.98 o 
   8   1   3      754.62      726.52     17.89 o 
   9   1   3       52.26       51.68      8.94 o 
  10   1   3      187.56      193.80     23.85 o 
  11   1   3        4.76        3.98     15.90 o 
  12   1   3       57.45       56.65     15.90 o 
  13   1   3       69.48       52.67     16.90 o 
 -13   2   3       23.62       50.69     25.84 o 
 -12   2   3        1.48        8.94     20.87 o 
 -11   2   3      759.35      946.16     53.67 o 
 -10   2   3      359.14      357.79     16.90 o 
  -9   2   3      208.91      211.69     10.93 o 
  -8   2   3     1440.64     1516.64     31.80 o 
  -7   2   3      311.03      325.99      7.95 o 
  -6   2   3      788.41      771.24     14.91 o 
  -5   2   3     4312.99     4712.91     60.63 o 
  -4   2   3     1298.34     1329.79     16.90 o 
  -3   2   3     2426.50     2426.02     28.82 o 
  -2   2   3     1113.89     1141.95     14.91 o 
  -1   2   3     4128.16     4058.94     53.67 o 
   0   2   3      452.04      445.25      6.96 o 
   1   2   3     4171.92     4142.43     53.67 o 
   2   2   3     1148.93     1153.88     15.90 o 
   3   2   3     2456.81     2477.71     30.81 o 
   4   2   3     1280.90     1332.77     15.90 o 
   5   2   3     4289.52     4770.55     60.63 o 
   6   2   3      795.71      787.14     13.91 o 
   7   2   3      318.83      314.06      8.94 o 
   8   2   3     1410.87     1449.06     32.80 o 
   9   2   3      200.01      191.82     12.92 o 
  10   2   3      375.89      326.98     18.88 o 
  11   2   3      748.73      824.91     30.81 o 
  12   2   3        2.24       -4.97     13.91 o 
  13   2   3       24.76       35.78     19.88 o 
 -12   3   3       86.91       86.47     18.88 o 
 -11   3   3       40.04       31.80     17.89 o 
 -10   3   3      760.38      801.06     24.85 o 
  -9   3   3      437.17      458.17     16.90 o 
  -8   3   3      598.75      554.58     17.89 o 
  -7   3   3      616.88      658.93     13.91 o 
  -6   3   3      415.51      400.53      8.94 o 
  -5   3   3      149.26      125.23      3.98 o 
  -4   3   3     1078.85     1140.96     13.91 o 
  -3   3   3     2159.32     2057.30     22.86 o 
  -2   3   3     6506.61     6590.32     82.49 o 
  -1   3   3     5812.63     5729.63     71.56 o 
   0   3   3     1461.26     1410.29     18.88 o 
   1   3   3     5850.69     5724.66     70.56 o 
   2   3   3     6472.27     6455.15     88.45 o 
   3   3   3     2093.66     2004.63     26.83 o 
   4   3   3     1087.53     1145.93     16.90 o 
   5   3   3      149.42      123.24      3.98 o 
   6   3   3      407.68      398.54      9.94 o 
   7   3   3      629.27      676.82     18.88 o 
   8   3   3      587.04      548.61     17.89 o 
   9   3   3      444.28      468.11     17.89 o 
  10   3   3      753.50      784.16     24.85 o 
  11   3   3       42.71       30.81     12.92 o 
  12   3   3       85.04       28.82     16.90 o 
 -12   4   3      543.11      480.04     44.72 o 
 -11   4   3      470.92      452.21     34.79 o 
 -10   4   3      174.28      182.87     12.92 o 
  -9   4   3      404.69      407.48     15.90 o 
  -8   4   3      145.11      120.26      9.94 o 
  -7   4   3       50.97       38.76      3.98 o 
  -6   4   3      248.53      232.56      6.96 o 
  -5   4   3     1645.16     1715.41     24.85 o 
  -4   4   3      236.98      217.66      4.97 o 
  -3   4   3     1393.41     1400.36     17.89 o 
  -2   4   3       64.79       55.66      2.98 o 
  -1   4   3      356.45      358.79      5.96 o 
   0   4   3     2443.25     2478.70     32.80 o 
   1   4   3      351.30      366.74      5.96 o 
   2   4   3       64.30       60.63      2.98 o 
   3   4   3     1377.20     1438.12     19.88 o 
   4   4   3      236.95      206.72      5.96 o 
   5   4   3     1655.92     1686.59     27.83 o 
   6   4   3      258.16      237.53      8.94 o 
   7   4   3       44.24       40.75      7.95 o 
   8   4   3      134.98      134.17     10.93 o 
   9   4   3      404.51      410.47     18.88 o 
  10   4   3      172.52      175.91     14.91 o 
  11   4   3      471.62      477.06     23.85 o 
  12   4   3      537.35      547.62     31.80 o 
 -12   5   3      221.01      165.98     30.81 o 
 -11   5   3       52.43       11.93     18.88 o 
 -10   5   3      664.03      718.56     28.82 o 
  -9   5   3      215.30      182.87     12.92 o 
  -8   5   3      192.93      178.90     10.93 o 
  -7   5   3      745.52      785.15     18.88 o 
  -6   5   3       95.75       99.39      5.96 o 
  -5   5   3     1205.46     1229.41     19.88 o 
  -4   5   3     1406.47     1419.24     20.87 o 
  -3   5   3      483.26      506.87      8.94 o 
  -2   5   3     4196.31     4377.98     51.68 o 
  -1   5   3      131.82      143.12      3.98 o 
   0   5   3     2327.31     2306.76     29.82 o 
   1   5   3      114.85      117.28      3.98 o 
   2   5   3     4174.85     4390.90     53.67 o 
   3   5   3      492.80      509.85      9.94 o 
   4   5   3     1401.85     1426.20     22.86 o 
   5   5   3     1207.02     1235.37     22.86 o 
   6   5   3       96.76       98.39      5.96 o 
   7   5   3      742.35      736.45     18.88 o 
   8   5   3      190.99      173.93     11.93 o 
   9   5   3      221.60      217.66     14.91 o 
  10   5   3      668.39      766.27     29.82 o 
  11   5   3       51.99       38.76     15.90 o 
  12   5   3      214.51      171.94     23.85 o 
 -11   6   3       81.33       43.73     26.83 o 
 -10   6   3      167.45      161.01     16.90 o 
  -9   6   3      536.96      541.66     20.87 o 
  -8   6   3      146.55      139.14     10.93 o 
  -7   6   3     1405.78     1455.02     29.82 o 
  -6   6   3      833.55      856.71     16.90 o 
  -5   6   3     1673.04     1729.33     28.82 o 
  -4   6   3      357.18      343.88      8.94 o 
  -3   6   3     2298.73     2319.68     37.77 o 
  -2   6   3     1286.02     1325.82     20.87 o 
  -1   6   3     1227.21     1228.42     18.88 o 
   0   6   3      949.76      954.11     14.91 o 
   1   6   3     1245.76     1249.29     19.88 o 
   2   6   3     1300.54     1282.09     20.87 o 
   3   6   3     2290.17     2307.75     34.79 o 
   4   6   3      349.10      340.90      9.94 o 
   5   6   3     1678.72     1792.93     33.79 o 
   6   6   3      819.37      846.77     20.87 o 
   7   6   3     1407.04     1515.64     36.77 o 
   8   6   3      130.76      165.98     12.92 o 
   9   6   3      540.82      560.54     21.87 o 
  10   6   3      167.62      150.07     15.90 o 
  11   6   3       83.53       99.39     20.87 o 
 -11   7   3      383.98      360.77     52.67 o 
 -10   7   3      187.22      150.07     16.90 o 
  -9   7   3       17.65        7.95      9.94 o 
  -8   7   3       32.36       24.85      7.95 o 
  -7   7   3      370.81      383.63     12.92 o 
  -6   7   3     1094.07     1120.09     22.86 o 
  -5   7   3      100.09       93.42      6.96 o 
  -4   7   3      653.93      641.04     13.91 o 
  -3   7   3     1637.09     1724.36     31.80 o 
  -2   7   3      504.63      500.91     10.93 o 
  -1   7   3       75.47       66.59      4.97 o 
   0   7   3       89.96       68.58      4.97 o 
   1   7   3       79.19       64.60      5.96 o 
   2   7   3      507.10      505.88     10.93 o 
   3   7   3     1631.96     1762.12     28.82 o 
   4   7   3      658.81      649.99     14.91 o 
   5   7   3       93.13       87.46      7.95 o 
   6   7   3     1075.80     1183.69     31.80 o 
   7   7   3      364.98      401.52     17.89 o 
   8   7   3       29.57       16.90     10.93 o 
   9   7   3       21.30       23.85     12.92 o 
  10   7   3      190.32      162.00     19.88 o 
  11   7   3      375.17      404.50     29.82 o 
 -10   8   3       15.40      -21.87     21.87 o 
  -9   8   3      303.19      274.31     19.88 o 
  -8   8   3       67.38       42.74     10.93 o 
  -7   8   3      244.62      243.50     11.93 o 
  -6   8   3      314.99      273.31     10.93 o 
  -5   8   3     1128.03     1143.94     25.84 o 
  -4   8   3      163.76      163.99      8.94 o 
  -3   8   3     3870.14     4036.09     73.55 o 
  -2   8   3      503.22      500.91     13.91 o 
  -1   8   3     1514.49     1538.50     29.82 o 
   0   8   3      269.61      258.40      8.94 o 
   1   8   3     1513.02     1530.55     28.82 o 
   2   8   3      483.05      446.25     12.92 o 
   3   8   3     3895.64     4159.33     74.54 o 
   4   8   3      155.27      154.05      9.94 o 
   5   8   3     1137.58     1132.01     34.79 o 
   6   8   3      317.65      296.17     12.92 o 
   7   8   3      247.85      276.29     16.90 o 
   8   8   3       66.67       64.60     11.93 o 
   9   8   3      308.80      326.98     21.87 o 
  10   8   3       14.97       10.93     15.90 o 
  -9   9   3       50.46       37.77     24.85 o 
  -8   9   3      269.17      239.52     19.88 o 
  -7   9   3       20.91       24.85     13.91 o 
  -6   9   3      268.67      275.30     13.91 o 
  -5   9   3      722.18      787.14     20.87 o 
  -4   9   3      931.23      929.26     25.84 o 
  -3   9   3      366.47      354.81     14.91 o 
  -2   9   3      527.86      523.77     19.88 o 
  -1   9   3      212.42      172.93     12.92 o 
   0   9   3     1622.29     1663.73     40.75 o 
   1   9   3      211.30      202.75     11.93 o 
   2   9   3      524.65      507.87     17.89 o 
   3   9   3      389.53      406.49     14.91 o 
   4   9   3      937.43     1004.80     26.83 o 
   5   9   3      710.68      765.28     23.85 o 
   6   9   3      256.26      225.61     14.91 o 
   7   9   3       23.16        8.94     11.93 o 
   8   9   3      264.11      234.55     23.85 o 
   9   9   3       46.69       27.83     16.90 o 
  -8  10   3       34.87       46.71     17.89 o 
  -7  10   3      234.01      196.79     16.90 o 
  -6  10   3       78.14       66.59     13.91 o 
  -5  10   3      198.62      195.79     12.92 o 
  -4  10   3      304.92      265.36     16.90 o 
  -3  10   3     1032.71     1118.10     29.82 o 
  -2  10   3      138.47      102.37      9.94 o 
  -1  10   3      134.78      125.23     11.93 o 
   0  10   3       65.00       43.73     10.93 o 
   1  10   3      127.90      106.34     11.93 o 
   2  10   3      131.32      102.37     11.93 o 
   3  10   3     1059.39     1143.94     29.82 o 
   4  10   3      306.15      279.28     13.91 o 
   5  10   3      194.02      194.80     15.90 o 
   6  10   3       82.35       43.73     16.90 o 
   7  10   3      233.32      277.29     22.86 o 
   8  10   3       34.47       23.85     18.88 o 
  -7  11   3       70.57       75.53     16.90 o 
  -6  11   3      449.74      474.07     23.85 o 
  -5  11   3      115.16       95.41     13.91 o 
  -4  11   3       83.47       75.53     13.91 o 
  -3  11   3      642.35      649.99     28.82 o 
  -2  11   3      362.34      363.75     20.87 o 
  -1  11   3      243.60      233.56     13.91 o 
   0  11   3      217.32      222.63     13.91 o 
   1  11   3      244.34      235.55     13.91 o 
   2  11   3      363.49      377.67     15.90 o 
   3  11   3      638.16      691.73     20.87 o 
   4  11   3       81.54       65.60     11.93 o 
   5  11   3      117.79      116.28     14.91 o 
   6  11   3      442.11      479.04     29.82 o 
   7  11   3       70.50       59.63     19.88 o 
  -6  12   3      392.34      396.55     25.84 o 
  -5  12   3      259.66      237.53     21.87 o 
  -4  12   3      115.49      109.33     19.88 o 
  -3  12   3      585.43      530.72     27.83 o 
  -2  12   3      107.76      106.34     14.91 o 
  -1  12   3       64.55       45.72     14.91 o 
   0  12   3      175.78      185.85     15.90 o 
   1  12   3       63.32       39.75     16.90 o 
   2  12   3      109.70       85.47     13.91 o 
   3  12   3      580.79      568.49     21.87 o 
   4  12   3      119.84       98.39     12.92 o 
   5  12   3      266.21      237.53     19.88 o 
   6  12   3      385.91      434.32     30.81 o 
  -3  13   3       79.62       53.67     17.89 o 
  -2  13   3       36.86       32.80     18.88 o 
  -1  13   3      103.88      143.12     21.87 o 
   0  13   3       41.33       10.93     14.91 o 
   1  13   3      104.24       68.58     17.89 o 
   2  13   3       36.78       30.81     13.91 o 
   3  13   3       75.97       63.61     15.90 o 
   1   0   4       13.98       14.91      0.99 o 
   2   0   4     4331.30     4041.06     52.67 o 
   3   0   4      193.88      171.94      3.98 o 
   4   0   4      199.67      174.92      3.98 o 
   5   0   4     2067.79     2178.55     30.81 o 
   6   0   4       46.66       43.73      2.98 o 
   7   0   4       10.39        2.98      2.98 o 
   8   0   4       38.10       25.84      3.98 o 
   9   0   4     1140.70     1190.65     34.79 o 
  10   0   4     1788.91     1920.15     72.55 o 
  11   0   4        0.16       -6.96     14.91 o 
  12   0   4      662.03      769.25     51.68 o 
  13   0   4      173.94      105.35     23.85 o 
 -13   1   4      480.03      527.74     53.67 o 
 -12   1   4       51.59       46.71     21.87 o 
 -11   1   4       29.18       30.81     18.88 o 
 -10   1   4      140.65      157.03     20.87 o 
  -9   1   4     1547.56     1572.29     41.74 o 
  -8   1   4      710.70      765.28     14.91 o 
  -7   1   4      257.82      241.51      6.96 o 
  -6   1   4      600.63      588.37      9.94 o 
  -5   1   4      238.38      239.52      4.97 o 
  -4   1   4      829.67      874.60     10.93 o 
  -3   1   4     2140.52     2095.07     25.84 o 
  -2   1   4      635.52      594.33      7.95 o 
  -1   1   4     5745.49     5672.98     69.57 o 
   0   1   4     8929.79     8320.64    112.31 o 
   1   1   4     5746.26     5633.23     82.49 o 
   2   1   4      652.43      609.24      9.94 o 
   3   1   4     2165.63     2148.74     27.83 o 
   4   1   4      879.14      928.27     12.92 o 
   5   1   4      243.48      260.39      4.97 o 
   6   1   4      574.20      554.58     10.93 o 
   7   1   4      257.53      245.48      7.95 o 
   8   1   4      710.45      748.38     18.88 o 
   9   1   4     1548.34     1461.98     45.72 o 
  10   1   4      139.67      156.04     17.89 o 
  11   1   4       31.28       28.82     15.90 o 
  12   1   4       53.49       41.74     15.90 o 
  13   1   4      478.70      562.53     35.78 o 
 -12   2   4      110.31      111.31     29.82 o 
 -11   2   4      137.06      116.28     23.85 o 
 -10   2   4       78.11       42.74     18.88 o 
  -9   2   4      264.01      274.31     11.93 o 
  -8   2   4     1175.26     1242.33     24.85 o 
  -7   2   4     1942.04     1932.07     30.81 o 
  -6   2   4      203.48      197.78      4.97 o 
  -5   2   4     1022.29     1133.01     14.91 o 
  -4   2   4     2486.03     2653.62     31.80 o 
  -3   2   4      478.06      467.12      6.96 o 
  -2   2   4     3051.04     2968.68     36.77 o 
  -1   2   4     2406.88     2400.18     29.82 o 
   0   2   4        1.56        2.98      0.99 o 
   1   2   4     2410.75     2487.64     34.79 o 
   2   2   4     3042.29     3010.42     41.74 o 
   3   2   4      487.02      500.91      7.95 o 
   4   2   4     2483.85     2696.36     33.79 o 
   5   2   4     1007.39     1142.94     15.90 o 
   6   2   4      196.12      193.80      6.96 o 
   7   2   4     1938.15     1976.80     33.79 o 
   8   2   4     1171.02     1200.59     26.83 o 
   9   2   4      261.46      259.40     17.89 o 
  10   2   4       76.57       48.70     16.90 o 
  11   2   4      138.27      119.26     18.88 o 
  12   2   4      111.92      128.21     20.87 o 
 -12   3   4       89.47       86.47     24.85 o 
 -11   3   4      140.44      150.07     26.83 o 
 -10   3   4       11.45        0.00     12.92 o 
  -9   3   4      302.43      281.26     11.93 o 
  -8   3   4      256.57      245.48      8.94 o 
  -7   3   4     1030.43     1050.52     22.86 o 
  -6   3   4     4503.49     4707.94     68.58 o 
  -5   3   4     3836.38     3911.85     48.70 o 
  -4   3   4      708.61      608.25      7.95 o 
  -3   3   4     4695.88     4913.67     52.67 o 
  -2   3   4      506.44      422.39      6.96 o 
  -1   3   4      541.50      555.57      8.94 o 
   0   3   4      190.87      169.95      3.98 o 
   1   3   4      522.32      542.65      7.95 o 
   2   3   4      510.77      450.22      7.95 o 
   3   3   4     4779.04     4946.47     63.61 o 
   4   3   4      725.27      618.18      8.94 o 
   5   3   4     3810.39     3877.07     50.69 o 
   6   3   4     4508.06     4677.13     74.54 o 
   7   3   4     1044.36     1035.61     22.86 o 
   8   3   4      257.36      245.48     14.91 o 
   9   3   4      304.96      255.42     15.90 o 
  10   3   4       10.37        9.94     10.93 o 
  11   3   4      141.43      158.02     18.88 o 
  12   3   4       90.08       90.44     16.90 o 
 -12   4   4       39.90       31.80     21.87 o 
 -11   4   4      313.49      275.30     33.79 o 
 -10   4   4       15.19        0.99      9.94 o 
  -9   4   4      203.40      189.83      9.94 o 
  -8   4   4      261.76      226.60      9.94 o 
  -7   4   4      377.97      379.66      9.94 o 
  -6   4   4      164.45      149.08      4.97 o 
  -5   4   4      433.95      404.50      7.95 o 
  -4   4   4      970.41     1013.74     13.91 o 
  -3   4   4     1978.68     2136.81     25.84 o 
  -2   4   4     1525.37     1540.49     18.88 o 
  -1   4   4      462.25      414.44      7.95 o 
   0   4   4      421.42      428.36      7.95 o 
   1   4   4      477.19      439.29      6.96 o 
   2   4   4     1488.72     1516.64     22.86 o 
   3   4   4     1970.42     2108.98     29.82 o 
   4   4   4      954.10     1044.55     16.90 o 
   5   4   4      455.56      436.31      9.94 o 
   6   4   4      161.20      156.04      6.96 o 
   7   4   4      358.35      360.77     11.93 o 
   8   4   4      254.99      209.71     12.92 o 
   9   4   4      207.00      183.87     13.91 o 
  10   4   4       12.74        8.94     10.93 o 
  11   4   4      312.40      291.20     22.86 o 
  12   4   4       44.33       30.81     17.89 o 
 -12   5   4      144.18       87.46     45.72 o 
 -11   5   4      755.21      760.31     47.71 o 
 -10   5   4       51.71       38.76     15.90 o 
  -9   5   4      226.81      180.88     12.92 o 
  -8   5   4      491.64      492.96     15.90 o 
  -7   5   4      539.33      486.00     12.92 o 
  -6   5   4      290.50      268.34      8.94 o 
  -5   5   4      240.76      222.63      6.96 o 
  -4   5   4     1631.15     1648.82     23.85 o 
  -3   5   4       25.56       30.81      2.98 o 
  -2   5   4     3648.56     3831.35     46.71 o 
  -1   5   4      123.38      113.30      3.98 o 
   0   5   4     1448.96     1510.67     21.87 o 
   1   5   4      134.02      134.17      3.98 o 
   2   5   4     3715.65     3934.71     53.67 o 
   3   5   4       26.10       29.82      3.98 o 
   4   5   4     1662.50     1744.23     30.81 o 
   5   5   4      240.25      238.53      7.95 o 
   6   5   4      281.37      259.40      9.94 o 
   7   5   4      539.47      526.75     16.90 o 
   8   5   4      480.26      468.11     20.87 o 
   9   5   4      224.31      232.56     14.91 o 
  10   5   4       47.26       27.83     10.93 o 
  11   5   4      752.96      829.88     37.77 o 
  12   5   4      143.71      115.29     20.87 o 
 -11   6   4      465.91      382.64     58.64 o 
 -10   6   4       62.74       42.74     18.88 o 
  -9   6   4      407.69      374.69     16.90 o 
  -8   6   4      213.51      215.67     12.92 o 
  -7   6   4      131.64      142.12      9.94 o 
  -6   6   4      170.73      152.06      6.96 o 
  -5   6   4     1148.89     1184.69     19.88 o 
  -4   6   4       56.97       45.72      3.98 o 
  -3   6   4      671.47      640.05     12.92 o 
  -2   6   4     2041.63     2151.72     30.81 o 
  -1   6   4     3004.03     2952.77     45.72 o 
   0   6   4        6.13        4.97      1.99 o 
   1   6   4     3007.37     3079.99     49.69 o 
   2   6   4     2026.85     2158.67     34.79 o 
   3   6   4      685.44      680.80     13.91 o 
   4   6   4       59.89       64.60      5.96 o 
   5   6   4     1155.85     1219.47     25.84 o 
   6   6   4      167.38      151.07      8.94 o 
   7   6   4      136.86      136.16      8.94 o 
   8   6   4      215.76      231.57     16.90 o 
   9   6   4      412.76      416.43     20.87 o 
  10   6   4       62.58       45.72     12.92 o 
  11   6   4      480.44      506.87     29.82 o 
 -11   7   4      163.04       75.53     46.71 o 
 -10   7   4       66.12       60.63     20.87 o 
  -9   7   4      478.38      502.90     28.82 o 
  -8   7   4      544.06      536.69     18.88 o 
  -7   7   4       86.93       76.53      8.94 o 
  -6   7   4      144.00      126.22      7.95 o 
  -5   7   4      692.31      692.72     14.91 o 
  -4   7   4      128.60      111.31      6.96 o 
  -3   7   4      173.74      180.88      7.95 o 
  -2   7   4       62.30       51.68      4.97 o 
  -1   7   4      296.53      280.27      7.95 o 
   0   7   4      862.85      826.90     14.91 o 
   1   7   4      296.65      268.34      7.95 o 
   2   7   4       67.09       54.66      4.97 o 
   3   7   4      170.20      173.93      6.96 o 
   4   7   4      125.26      129.20      7.95 o 
   5   7   4      708.38      741.42     19.88 o 
   6   7   4      147.46      148.09      9.94 o 
   7   7   4       93.92       79.51      7.95 o 
   8   7   4      539.54      622.16     24.85 o 
   9   7   4      475.87      527.74     24.85 o 
  10   7   4       64.81       45.72     13.91 o 
  11   7   4      154.01      153.06     22.86 o 
 -10   8   4        8.92       -0.99     24.85 o 
  -9   8   4      125.12       82.49     14.91 o 
  -8   8   4      801.84      823.91     26.83 o 
  -7   8   4      267.29      249.46     13.91 o 
  -6   8   4       47.76       35.78      6.96 o 
  -5   8   4      192.56      168.96      7.95 o 
  -4   8   4      571.34      525.75     13.91 o 
  -3   8   4      627.45      623.15     15.90 o 
  -2   8   4      310.73      303.13      8.94 o 
  -1   8   4     1763.78     1927.10     36.77 o 
   0   8   4        0.63        0.00      3.98 o 
   1   8   4     1761.97     1907.23     39.75 o 
   2   8   4      314.07      296.17      9.94 o 
   3   8   4      633.21      625.14     14.91 o 
   4   8   4      570.52      590.36     17.89 o 
   5   8   4      199.24      228.59     11.93 o 
   6   8   4       47.27       42.74      7.95 o 
   7   8   4      256.43      246.48     16.90 o 
   8   8   4      785.30      792.11     28.82 o 
   9   8   4      123.36       98.39     16.90 o 
  10   8   4        8.54        5.96     18.88 o 
  -9   9   4       77.00       53.67     26.83 o 
  -8   9   4      218.93      234.55     18.88 o 
  -7   9   4      230.45      195.79     15.90 o 
  -6   9   4      838.19      897.46     25.84 o 
  -5   9   4      690.30      722.54     20.87 o 
  -4   9   4      204.44      168.96     10.93 o 
  -3   9   4      153.89      133.18      8.94 o 
  -2   9   4       87.89       82.49      6.96 o 
  -1   9   4      266.87      238.53     10.93 o 
   0   9   4       99.67       80.50      8.94 o 
   1   9   4      273.35      274.31     11.93 o 
   2   9   4       87.16       89.45      8.94 o 
   3   9   4      149.29      142.12      9.94 o 
   4   9   4      208.11      200.76     12.92 o 
   5   9   4      693.62      808.01     29.82 o 
   6   9   4      833.94      880.56     31.80 o 
   7   9   4      239.62      244.49     20.87 o 
   8   9   4      218.26      193.80     20.87 o 
   9   9   4       72.60       71.56     19.88 o 
  -8  10   4        2.35       14.91     20.87 o 
  -7  10   4      191.58      159.02     16.90 o 
  -6  10   4      243.08      217.66     15.90 o 
  -5  10   4      547.15      593.34     21.87 o 
  -4  10   4      129.69      125.23     13.91 o 
  -3  10   4       54.01       37.77     10.93 o 
  -2  10   4      168.64      156.04     10.93 o 
  -1  10   4      342.04      336.92     15.90 o 
   0  10   4      498.65      468.11     19.88 o 
   1  10   4      335.78      330.96     15.90 o 
   2  10   4      171.77      160.01     11.93 o 
   3  10   4       50.40       51.68      9.94 o 
   4  10   4      128.90      121.25     11.93 o 
   5  10   4      555.38      609.24     24.85 o 
   6  10   4      241.65      194.80     21.87 o 
   7  10   4      194.71      184.86     19.88 o 
   8  10   4        2.14        0.00     18.88 o 
  -7  11   4      128.29      115.29     18.88 o 
  -6  11   4      484.56      492.96     23.85 o 
  -5  11   4      201.92      180.88     15.90 o 
  -4  11   4      437.91      464.13     22.86 o 
  -3  11   4      379.42      368.72     20.87 o 
  -2  11   4      409.36      421.40     24.85 o 
  -1  11   4      136.37      130.20     16.90 o 
   0  11   4       52.77       40.75     11.93 o 
   1  11   4      132.10      122.25     12.92 o 
   2  11   4      406.30      388.60     17.89 o 
   3  11   4      371.69      347.85     15.90 o 
   4  11   4      443.89      462.15     19.88 o 
   5  11   4      208.30      208.71     17.89 o 
   6  11   4      505.86      631.10     35.78 o 
   7  11   4      126.40      148.09     22.86 o 
  -5  12   4      115.43       99.39     17.89 o 
  -4  12   4       95.54       64.60     15.90 o 
  -3  12   4       13.01       -1.99     13.91 o 
  -2  12   4      139.45      109.33     17.89 o 
  -1  12   4       87.24       87.46     14.91 o 
   0  12   4      508.63      544.64     24.85 o 
   1  12   4       86.28       59.63     14.91 o 
   2  12   4      136.77      138.15     15.90 o 
   3  12   4       10.76       35.78     15.90 o 
   4  12   4       90.87       72.55     16.90 o 
   5  12   4      120.38      100.38     23.85 o 
  -3  13   4        9.67       41.74     18.88 o 
  -2  13   4       18.08       38.76     17.89 o 
  -1  13   4       41.82       26.83     19.88 o 
   0  13   4      426.71      499.91     30.81 o 
   1  13   4       41.74       30.81     16.90 o 
   2  13   4       20.24       32.80     15.90 o 
   3  13   4        9.78        7.95     16.90 o 
   1   0   5     5397.41     5087.59     66.59 o 
   2   0   5     4308.25     4037.08     51.68 o 
   3   0   5     2696.74     2634.74     35.78 o 
   4   0   5      782.74      839.82     12.92 o 
   5   0   5        3.98       10.93      2.98 o 
   6   0   5       11.68        4.97      1.99 o 
   7   0   5      391.13      376.67      9.94 o 
   8   0   5      306.10      298.16      9.94 o 
   9   0   5       61.90       39.75      7.95 o 
  10   0   5      145.62      117.28     18.88 o 
  11   0   5     1857.34     2068.23    101.37 o 
  12   0   5       14.81        0.99     15.90 o 
 -12   1   5      210.71      188.83     31.80 o 
 -11   1   5      784.72      988.90     52.67 o 
 -10   1   5      304.08      300.15     27.83 o 
  -9   1   5      484.18      501.90     20.87 o 
  -8   1   5      392.76      376.67     10.93 o 
  -7   1   5      265.58      258.40      6.96 o 
  -6   1   5      297.56      300.15      7.95 o 
  -5   1   5      173.93      162.00      3.98 o 
  -4   1   5      675.13      737.45     10.93 o 
  -3   1   5      536.05      551.60      7.95 o 
  -2   1   5     6313.79     6117.24     71.56 o 
  -1   1   5     2302.93     2180.54     26.83 o 
   0   1   5      168.66      135.17      2.98 o 
   1   1   5     2263.99     2191.47     28.82 o 
   2   1   5     6377.84     6295.14     84.48 o 
   3   1   5      536.94      570.48      8.94 o 
   4   1   5      686.54      750.37     11.93 o 
   5   1   5      152.10      146.10      4.97 o 
   6   1   5      323.87      327.98      6.96 o 
   7   1   5      272.25      257.41      6.96 o 
   8   1   5      402.78      407.48     11.93 o 
   9   1   5      505.09      506.87     24.85 o 
  10   1   5      306.22      332.94     21.87 o 
  11   1   5      796.50      912.37     41.74 o 
  12   1   5      205.35      200.76     25.84 o 
 -12   2   5       38.43       64.60     19.88 o 
 -11   2   5      150.70      124.23     24.85 o 
 -10   2   5       68.36       59.63     15.90 o 
  -9   2   5     1001.17     1142.94     32.80 o 
  -8   2   5      195.66      212.69      8.94 o 
  -7   2   5      377.61      365.74      8.94 o 
  -6   2   5      923.61      919.33     14.91 o 
  -5   2   5     1924.87     2014.56     25.84 o 
  -4   2   5      411.61      345.87      5.96 o 
  -3   2   5     1818.13     1927.10     24.85 o 
  -2   2   5     4392.69     4371.02     48.70 o 
  -1   2   5     6220.90     6172.90     71.56 o 
   0   2   5       53.11       50.69      1.99 o 
   1   2   5     6208.96     6265.33     90.44 o 
   2   2   5     4406.71     4525.07     58.64 o 
   3   2   5     1817.35     1929.09     25.84 o 
   4   2   5      402.37      335.93      5.96 o 
   5   2   5     1873.85     1959.90     29.82 o 
   6   2   5      932.31      913.36     16.90 o 
   7   2   5      367.93      334.93      9.94 o 
   8   2   5      202.65      182.87     10.93 o 
   9   2   5      988.87     1067.41     38.76 o 
  10   2   5       69.24       28.82     14.91 o 
  11   2   5      151.86      110.32     17.89 o 
  12   2   5       38.56       38.76     14.91 o 
 -12   3   5      176.92      160.01     30.81 o 
 -11   3   5       89.24      100.38     28.82 o 
 -10   3   5      351.95      333.94     20.87 o 
  -9   3   5      388.42      402.52     16.90 o 
  -8   3   5      192.03      175.91      7.95 o 
  -7   3   5     1313.23     1349.67     23.85 o 
  -6   3   5     2187.01     2272.97     34.79 o 
  -5   3   5     2039.60     2092.09     26.83 o 
  -4   3   5     5473.41     5728.64     64.60 o 
  -3   3   5     1127.89     1081.33     12.92 o 
  -2   3   5       12.87        5.96      0.99 o 
  -1   3   5      830.82      789.13     11.93 o 
   0   3   5     2367.17     2485.66     31.80 o 
   1   3   5      832.00      827.89     12.92 o 
   2   3   5       16.15        9.94      1.99 o 
   3   3   5     1125.47     1098.22     14.91 o 
   4   3   5     5539.00     5705.78     75.53 o 
   5   3   5     2036.47     2091.09     30.81 o 
   6   3   5     2192.45     2310.74     36.77 o 
   7   3   5     1319.55     1346.69     25.84 o 
   8   3   5      207.57      205.73     13.91 o 
   9   3   5      409.37      413.45     17.89 o 
  10   3   5      352.96      330.96     18.88 o 
  11   3   5       95.75      104.36     15.90 o 
  12   3   5      174.42      112.31     19.88 o 
 -12   4   5      156.94      225.61     56.65 o 
 -11   4   5      197.66      180.88     20.87 o 
 -10   4   5       14.82        2.98      9.94 o 
  -9   4   5      573.40      636.07     22.86 o 
  -8   4   5       23.98       15.90      5.96 o 
  -7   4   5      316.53      274.31      7.95 o 
  -6   4   5      142.20      139.14      5.96 o 
  -5   4   5      985.22      949.14     14.91 o 
  -4   4   5     1047.70     1083.31     15.90 o 
  -3   4   5      575.89      534.70      8.94 o 
  -2   4   5      924.63      995.85     13.91 o 
  -1   4   5      769.20      738.44     10.93 o 
   0   4   5      484.07      553.58      8.94 o 
   1   4   5      743.81      749.37     10.93 o 
   2   4   5      948.40      995.85     14.91 o 
   3   4   5      589.81      556.56      9.94 o 
   4   4   5     1050.14     1063.44     19.88 o 
   5   4   5      990.97      954.11     18.88 o 
   6   4   5      143.59      130.20      6.96 o 
   7   4   5      311.22      290.21     10.93 o 
   8   4   5       21.86        8.94      7.95 o 
   9   4   5      564.30      577.44     23.85 o 
  10   4   5       15.65       41.74     11.93 o 
  11   4   5      203.60      219.64     21.87 o 
  12   4   5      158.14      145.10     21.87 o 
 -11   5   5       79.05       52.67     41.74 o 
 -10   5   5        7.07        0.99     12.92 o 
  -9   5   5      286.71      283.25     20.87 o 
  -8   5   5      397.02      405.50     16.90 o 
  -7   5   5      164.93      161.01      7.95 o 
  -6   5   5      142.81      121.25      5.96 o 
  -5   5   5      876.90      871.62     14.91 o 
  -4   5   5     1944.73     1922.13     30.81 o 
  -3   5   5     1723.81     1803.87     27.83 o 
  -2   5   5     1447.15     1461.98     21.87 o 
  -1   5   5      881.34      931.25     14.91 o 
   0   5   5     1886.63     1814.80     23.85 o 
   1   5   5      888.36      926.28     12.92 o 
   2   5   5     1441.75     1469.93     24.85 o 
   3   5   5     1710.79     1756.16     33.79 o 
   4   5   5     1940.67     2009.60     37.77 o 
   5   5   5      861.04      872.61     19.88 o 
   6   5   5      140.95      123.24      6.96 o 
   7   5   5      158.91      138.15      8.94 o 
   8   5   5      411.41      472.09     18.88 o 
   9   5   5      294.26      321.02     17.89 o 
  10   5   5        5.57       22.86     11.93 o 
  11   5   5       80.69       39.75     16.90 o 
  12   5   5      145.64      186.85     41.74 o 
 -11   6   5      106.86       94.42     30.81 o 
 -10   6   5      720.86      733.47     45.72 o 
  -9   6   5      447.15      409.47     26.83 o 
  -8   6   5      209.72      198.77     10.93 o 
  -7   6   5       95.80       73.55      7.95 o 
  -6   6   5     1099.04     1100.21     20.87 o 
  -5   6   5      840.34      843.79     16.90 o 
  -4   6   5        6.32        9.94      3.98 o 
  -3   6   5      651.02      640.05     11.93 o 
  -2   6   5     2554.96     2602.93     39.75 o 
  -1   6   5      478.94      458.17     10.93 o 
   0   6   5     4341.02     4457.48     90.44 o 
   1   6   5      467.81      430.34      9.94 o 
   2   6   5     2616.87     2727.17     43.73 o 
   3   6   5      625.22      618.18     15.90 o 
   4   6   5        5.54        2.98      3.98 o 
   5   6   5      807.20      808.01     18.88 o 
   6   6   5     1095.14     1091.26     27.83 o 
   7   6   5       97.47       97.40      7.95 o 
   8   6   5      214.31      199.77     14.91 o 
   9   6   5      451.06      431.34     23.85 o 
  10   6   5      724.18      767.26     31.80 o 
  11   6   5      109.94      105.35     20.87 o 
 -10   7   5      555.90      474.07     42.74 o 
  -9   7   5       29.97       11.93     18.88 o 
  -8   7   5       81.55       65.60     10.93 o 
  -7   7   5       87.02       90.44      7.95 o 
  -6   7   5      109.08       86.47      6.96 o 
  -5   7   5      324.67      296.17     10.93 o 
  -4   7   5      830.40      880.56     18.88 o 
  -3   7   5     1694.75     1826.72     31.80 o 
  -2   7   5      159.62      132.18      5.96 o 
  -1   7   5       78.82       68.58      4.97 o 
   0   7   5      896.93      867.64     16.90 o 
   1   7   5       79.78       75.53      4.97 o 
   2   7   5      162.88      141.13      6.96 o 
   3   7   5     1658.31     1730.32     33.79 o 
   4   7   5      847.48      913.36     23.85 o 
   5   7   5      336.72      314.06     12.92 o 
   6   7   5      111.31      107.34      9.94 o 
   7   7   5       85.09       99.39     13.91 o 
   8   7   5       81.61       85.47     15.90 o 
   9   7   5       31.03       26.83     12.92 o 
  10   7   5      550.44      580.42     30.81 o 
  11   7   5      197.30      194.80     29.82 o 
 -10   8   5      263.76      271.33     33.79 o 
  -9   8   5       20.15       34.79     17.89 o 
  -8   8   5      298.11      275.30     15.90 o 
  -7   8   5      387.49      384.63     16.90 o 
  -6   8   5      302.16      284.25     12.92 o 
  -5   8   5      202.74      169.95     10.93 o 
  -4   8   5      689.03      656.94     18.88 o 
  -3   8   5      397.88      387.61     11.93 o 
  -2   8   5      946.21      922.31     19.88 o 
  -1   8   5       22.83       20.87      2.98 o 
   0   8   5      868.55      844.79     14.91 o 
   1   8   5       22.41       19.88      3.98 o 
   2   8   5      912.91      916.34     19.88 o 
   3   8   5      379.40      392.58     11.93 o 
   4   8   5      687.00      746.39     21.87 o 
   5   8   5      208.00      218.65     12.92 o 
   6   8   5      308.89      327.98     14.91 o 
   7   8   5      390.58      396.55     21.87 o 
   8   8   5      301.19      267.35     20.87 o 
   9   8   5       19.08       10.93     12.92 o 
  10   8   5      269.52      261.39     22.86 o 
  -9   9   5       25.97      -45.72     45.72 o 
  -8   9   5      436.97      433.33     29.82 o 
  -7   9   5      201.83      198.77     17.89 o 
  -6   9   5      215.25      253.44     15.90 o 
  -5   9   5      728.94      737.45     22.86 o 
  -4   9   5       67.17       58.64      9.94 o 
  -3   9   5     1422.21     1452.04     35.78 o 
  -2   9   5      469.25      425.37     13.91 o 
  -1   9   5       74.13       55.66      6.96 o 
   0   9   5      162.92      166.97      9.94 o 
   1   9   5       74.71       40.75      6.96 o 
   2   9   5      461.01      438.29     14.91 o 
   3   9   5     1423.23     1551.42     38.76 o 
   4   9   5       65.51       50.69      9.94 o 
   5   9   5      710.61      774.22     32.80 o 
   6   9   5      222.57      235.55     16.90 o 
   7   9   5      209.00      229.58     22.86 o 
   8   9   5      435.49      387.61     27.83 o 
   9   9   5       27.91       28.82     18.88 o 
  -8  10   5       49.92       31.80     22.86 o 
  -7  10   5        6.63       27.83     11.93 o 
  -6  10   5      285.84      268.34     19.88 o 
  -5  10   5       41.76       41.74     14.91 o 
  -4  10   5      632.15      611.23     25.84 o 
  -3  10   5      147.96      129.20     12.92 o 
  -2  10   5       21.92        9.94     11.93 o 
  -1  10   5      221.54      217.66     18.88 o 
   0  10   5      324.95      304.12     14.91 o 
   1  10   5      225.78      195.79     12.92 o 
   2  10   5       21.86       10.93      8.94 o 
   3  10   5      148.45      159.02     14.91 o 
   4  10   5      623.08      654.96     24.85 o 
   5  10   5       43.91       33.79     13.91 o 
   6  10   5      290.92      288.22     27.83 o 
   7  10   5        7.25       21.87     15.90 o 
   8  10   5       51.93       23.85     23.85 o 
  -7  11   5      147.95      102.37     18.88 o 
  -6  11   5      187.57      191.82     20.87 o 
  -5  11   5      382.38      365.74     23.85 o 
  -4  11   5      926.81      974.98     40.75 o 
  -3  11   5      398.88      367.73     22.86 o 
  -2  11   5       71.94       73.55     14.91 o 
  -1  11   5      201.52      205.73     21.87 o 
   0  11   5      268.52      236.54     18.88 o 
   1  11   5      200.41      200.76     16.90 o 
   2  11   5       75.53       47.71     13.91 o 
   3  11   5      392.75      396.55     20.87 o 
   4  11   5      923.71     1052.50     38.76 o 
   5  11   5      398.07      370.71     22.86 o 
   6  11   5      189.60      171.94     23.85 o 
   7  11   5      150.39       95.41     22.86 o 
  -5  12   5      226.97      240.52     21.87 o 
  -4  12   5      564.18      667.88     30.81 o 
  -3  12   5        3.67       -5.96     16.90 o 
  -2  12   5       73.01       60.63     14.91 o 
  -1  12   5      774.68      863.67     37.77 o 
   0  12   5       13.59       11.93     21.87 o 
   1  12   5      760.80      805.03     32.80 o 
   2  12   5       73.82       81.50     14.91 o 
   3  12   5        4.01       -4.97     13.91 o 
   4  12   5      564.11      557.56     26.83 o 
   5  12   5      222.66      240.52     25.84 o 
  -2  13   5       55.05       29.82     20.87 o 
  -1  13   5       17.72       27.83     17.89 o 
   0  13   5       19.26       11.93     12.92 o 
   1  13   5       17.24        7.95     13.91 o 
   2  13   5       53.41       45.72     15.90 o 
   0   0   6       83.63       51.68      2.98 o 
   1   0   6     1732.05     1741.25     22.86 o 
   2   0   6    10578.84    10579.69    138.15 o 
   3   0   6      982.24      913.36     12.92 o 
   4   0   6     2967.12     2976.63     40.75 o 
   5   0   6     2270.27     2085.13     34.79 o 
   6   0   6      703.27      658.93     14.91 o 
   7   0   6      561.84      603.28     14.91 o 
   8   0   6      841.97      816.96     25.84 o 
   9   0   6      525.21      469.10     18.88 o 
  10   0   6       19.05       34.79     14.91 o 
  11   0   6       18.59        3.98     18.88 o 
  12   0   6      327.51      329.96     27.83 o 
 -12   1   6        5.50       30.81     21.87 o 
 -11   1   6       44.57       36.77     18.88 o 
 -10   1   6      329.30      288.22     24.85 o 
  -9   1   6      125.67      136.16     13.91 o 
  -8   1   6     1605.00     1596.15     41.74 o 
  -7   1   6     2637.48     2677.47     51.68 o 
  -6   1   6      479.07      461.15      9.94 o 
  -5   1   6     1737.32     1802.87     28.82 o 
  -4   1   6      912.08      976.97     13.91 o 
  -3   1   6      302.27      295.18      5.96 o 
  -2   1   6      250.37      242.50      3.98 o 
  -1   1   6      563.94      548.61      7.95 o 
   0   1   6     5117.18     5062.75     62.61 o 
   1   1   6      547.38      546.63      7.95 o 
   2   1   6      259.69      255.42      4.97 o 
   3   1   6      282.27      275.30      5.96 o 
   4   1   6      941.05     1009.77     15.90 o 
   5   1   6     1739.60     1853.56     31.80 o 
   6   1   6      481.87      458.17     10.93 o 
   7   1   6     2629.54     2761.95     53.67 o 
   8   1   6     1601.33     1577.26     38.76 o 
   9   1   6      122.17      113.30     15.90 o 
  10   1   6      320.71      303.13     18.88 o 
  11   1   6       42.08       57.64     18.88 o 
  12   1   6        4.25       -4.97     21.87 o 
 -12   2   6      247.37      258.40     33.79 o 
 -11   2   6       26.29        5.96     20.87 o 
 -10   2   6      119.47      110.32     21.87 o 
  -9   2   6       57.78       51.68     12.92 o 
  -8   2   6       35.11       37.77      4.97 o 
  -7   2   6      344.04      313.07      7.95 o 
  -6   2   6      317.26      298.16      7.95 o 
  -5   2   6      423.41      421.40      8.94 o 
  -4   2   6      145.95      143.12      2.98 o 
  -3   2   6      782.92      723.53      9.94 o 
  -2   2   6     2081.56     2109.98     23.85 o 
  -1   2   6     4735.36     4924.60     56.65 o 
   0   2   6     1979.17     1863.50     21.87 o 
   1   2   6     4841.17     5092.56     66.59 o 
   2   2   6     2098.97     2166.63     29.82 o 
   3   2   6      769.29      714.59     11.93 o 
   4   2   6      134.18      117.28      3.98 o 
   5   2   6      425.20      404.50      8.94 o 
   6   2   6      302.47      287.23      7.95 o 
   7   2   6      336.41      303.13      9.94 o 
   8   2   6       37.11       30.81      5.96 o 
   9   2   6       57.44       54.66     13.91 o 
  10   2   6      120.54       96.40     19.88 o 
  11   2   6       22.89       19.88     17.89 o 
  12   2   6      243.62      263.37     22.86 o 
 -12   3   6      287.88      344.87     37.77 o 
 -11   3   6      290.50      280.27     27.83 o 
 -10   3   6      892.90      897.46     41.74 o 
  -9   3   6      300.75      294.18     15.90 o 
  -8   3   6       64.83       63.61      5.96 o 
  -7   3   6      158.92      133.18      5.96 o 
  -6   3   6      203.50      156.04      4.97 o 
  -5   3   6      969.81      934.23     15.90 o 
  -4   3   6      610.76      601.29     10.93 o 
  -3   3   6     1715.33     1706.47     20.87 o 
  -2   3   6     1979.64     1882.38     22.86 o 
  -1   3   6     2015.91     1970.83     23.85 o 
   0   3   6      443.41      422.39      6.96 o 
   1   3   6     2042.08     1966.86     25.84 o 
   2   3   6     1957.48     1943.01     25.84 o 
   3   3   6     1712.29     1768.09     24.85 o 
   4   3   6      597.36      580.42      9.94 o 
   5   3   6      950.41      911.37     15.90 o 
   6   3   6      204.76      172.93      6.96 o 
   7   3   6      147.05      129.20      5.96 o 
   8   3   6       60.20       62.61      7.95 o 
   9   3   6      309.86      299.15     15.90 o 
  10   3   6      904.73      919.33     33.79 o 
  11   3   6      282.87      291.20     21.87 o 
  12   3   6      283.44      280.27     24.85 o 
 -12   4   6       27.55       -0.99     48.70 o 
 -11   4   6      382.86      401.52     39.75 o 
 -10   4   6      184.63      141.13     13.91 o 
  -9   4   6      392.55      389.60     20.87 o 
  -8   4   6      916.26      953.12     22.86 o 
  -7   4   6      102.24       82.49      5.96 o 
  -6   4   6      239.24      213.68      5.96 o 
  -5   4   6       90.67       85.47      3.98 o 
  -4   4   6      206.22      191.82      4.97 o 
  -3   4   6      825.37      843.79     12.92 o 
  -2   4   6      852.22      871.62     12.92 o 
  -1   4   6     2408.46     2352.48     31.80 o 
   0   4   6     2544.63     2653.62     34.79 o 
   1   4   6     2417.30     2439.94     35.78 o 
   2   4   6      857.55      881.56     13.91 o 
   3   4   6      811.99      814.97     15.90 o 
   4   4   6      196.94      183.87      6.96 o 
   5   4   6       89.10       78.52      5.96 o 
   6   4   6      236.49      227.60      8.94 o 
   7   4   6      103.28       84.48      7.95 o 
   8   4   6      910.37      955.10     28.82 o 
   9   4   6      393.99      402.52     22.86 o 
  10   4   6      186.98      156.04     16.90 o 
  11   4   6      382.67      411.46     25.84 o 
  12   4   6       25.94       22.86     19.88 o 
 -11   5   6       13.57       19.88     29.82 o 
 -10   5   6       53.57       29.82     15.90 o 
  -9   5   6      263.64      227.60     18.88 o 
  -8   5   6       40.02       32.80      7.95 o 
  -7   5   6     1858.16     1877.41     38.76 o 
  -6   5   6      341.52      326.98      8.94 o 
  -5   5   6      320.95      312.07      8.94 o 
  -4   5   6      446.77      456.18      9.94 o 
  -3   5   6      762.01      757.33     13.91 o 
  -2   5   6      137.07      125.23      5.96 o 
  -1   5   6     1651.12     1675.66     25.84 o 
   0   5   6     1800.13     1741.25     25.84 o 
   1   5   6     1623.32     1645.84     23.85 o 
   2   5   6      130.91      134.17      5.96 o 
   3   5   6      773.46      758.32     15.90 o 
   4   5   6      447.46      479.04     11.93 o 
   5   5   6      317.08      329.96      9.94 o 
   6   5   6      322.19      314.06     10.93 o 
   7   5   6     1872.09     1966.86     46.71 o 
   8   5   6       43.15       46.71     13.91 o 
   9   5   6      261.04      262.38     19.88 o 
  10   5   6       53.95       71.56     15.90 o 
  11   5   6       14.60        1.99     15.90 o 
 -11   6   6      137.98      124.23     45.72 o 
 -10   6   6      252.56      236.54     30.81 o 
  -9   6   6      141.47      108.33     19.88 o 
  -8   6   6      262.92      240.52     14.91 o 
  -7   6   6      118.90      118.27      8.94 o 
  -6   6   6     2033.53     2172.59     43.73 o 
  -5   6   6      633.32      608.25     14.91 o 
  -4   6   6     1943.32     2027.48     37.77 o 
  -3   6   6      504.71      517.80     11.93 o 
  -2   6   6     1128.80     1160.83     22.86 o 
  -1   6   6      188.66      172.93      5.96 o 
   0   6   6       18.04       14.91      3.98 o 
   1   6   6      193.23      172.93      5.96 o 
   2   6   6     1154.45     1141.95     20.87 o 
   3   6   6      538.06      531.72     13.91 o 
   4   6   6     1944.48     2074.20     42.74 o 
   5   6   6      644.89      617.19     17.89 o 
   6   6   6     2047.13     2226.26     48.70 o 
   7   6   6      131.92      154.05     10.93 o 
   8   6   6      270.20      256.42     16.90 o 
   9   6   6      141.40      144.11     15.90 o 
  10   6   6      250.39      288.22     22.86 o 
  11   6   6      137.61      113.30     23.85 o 
 -10   7   6       11.20        0.99     22.86 o 
  -9   7   6      146.92      111.31     20.87 o 
  -8   7   6      187.67      153.06     13.91 o 
  -7   7   6      295.69      271.33     13.91 o 
  -6   7   6        7.27        0.00      6.96 o 
  -5   7   6      263.32      257.41     10.93 o 
  -4   7   6       66.45       47.71      5.96 o 
  -3   7   6      197.12      164.98      7.95 o 
  -2   7   6      360.29      336.92      8.94 o 
  -1   7   6     1715.06     1736.28     32.80 o 
   0   7   6      608.49      616.20     12.92 o 
   1   7   6     1693.56     1683.61     32.80 o 
   2   7   6      345.48      327.98      9.94 o 
   3   7   6      196.68      200.76     10.93 o 
   4   7   6       74.95       71.56      8.94 o 
   5   7   6      249.31      250.45     11.93 o 
   6   7   6        7.07        8.94      6.96 o 
   7   7   6      300.27      307.10     18.88 o 
   8   7   6      188.78      193.80     18.88 o 
   9   7   6      156.26      161.01     17.89 o 
  10   7   6        9.18       12.92     15.90 o 
 -10   8   6      387.80      355.80     53.67 o 
  -9   8   6       80.07       31.80     26.83 o 
  -8   8   6     1144.04     1233.39     46.71 o 
  -7   8   6      226.75      222.63     13.91 o 
  -6   8   6      774.02      812.98     23.85 o 
  -5   8   6       66.98       47.71      9.94 o 
  -4   8   6      205.95      179.89     11.93 o 
  -3   8   6      198.29      182.87      9.94 o 
  -2   8   6      609.65      608.25     14.91 o 
  -1   8   6      190.21      182.87      6.96 o 
   0   8   6      179.09      147.09      6.96 o 
   1   8   6      204.77      205.73      7.95 o 
   2   8   6      586.97      626.14     15.90 o 
   3   8   6      200.40      211.69      9.94 o 
   4   8   6      203.53      223.62     11.93 o 
   5   8   6       67.48       77.52      8.94 o 
   6   8   6      790.32      835.84     25.84 o 
   7   8   6      225.88      234.55     20.87 o 
   8   8   6     1150.12     1279.10     47.71 o 
   9   8   6       80.32       56.65     16.90 o 
  10   8   6      387.78      412.45     32.80 o 
  -9   9   6      207.22      263.37     31.80 o 
  -8   9   6       75.87       47.71     19.88 o 
  -7   9   6     1139.59     1257.24     46.71 o 
  -6   9   6      138.47      125.23     12.92 o 
  -5   9   6      211.10      216.66     13.91 o 
  -4   9   6       38.98       28.82      8.94 o 
  -3   9   6      368.78      332.94     15.90 o 
  -2   9   6      102.82       92.43      9.94 o 
  -1   9   6     3328.75     3615.68     82.49 o 
   0   9   6     1101.94     1165.80     25.84 o 
   1   9   6     3330.63     3659.41     78.52 o 
   2   9   6       98.34       85.47      9.94 o 
   3   9   6      367.99      357.79     14.91 o 
   4   9   6       45.13       54.66     10.93 o 
   5   9   6      201.47      202.75     16.90 o 
   6   9   6      137.84      141.13     12.92 o 
   7   9   6     1146.29     1267.18     60.63 o 
   8   9   6       73.02       58.64     22.86 o 
   9   9   6      206.86      153.06     25.84 o 
  -8  10   6      377.34      441.28     40.75 o 
  -7  10   6       52.39       79.51     18.88 o 
  -6  10   6       50.13       50.69     12.92 o 
  -5  10   6      108.41      108.33     14.91 o 
  -4  10   6        8.38       17.89     11.93 o 
  -3  10   6       34.13       12.92     11.93 o 
  -2  10   6      125.64      128.21     14.91 o 
  -1  10   6      347.89      350.83     19.88 o 
   0  10   6      304.79      309.09     17.89 o 
   1  10   6      354.05      342.88     17.89 o 
   2  10   6      122.90      118.27     13.91 o 
   3  10   6       33.16       20.87     11.93 o 
   4  10   6        7.43        8.94     11.93 o 
   5  10   6      110.30       86.47     12.92 o 
   6  10   6       49.49       32.80     17.89 o 
   7  10   6       51.90       37.77     18.88 o 
   8  10   6      387.68      398.54     29.82 o 
  -6  11   6       19.79       31.80     14.91 o 
  -5  11   6      389.69      383.63     24.85 o 
  -4  11   6      199.09      167.96     19.88 o 
  -3  11   6      143.29      159.02     17.89 o 
  -2  11   6      455.49      505.88     25.84 o 
  -1  11   6      541.86      584.39     26.83 o 
   0  11   6        1.08       14.91     10.93 o 
   1  11   6      544.13      600.29     25.84 o 
   2  11   6      454.45      509.85     23.85 o 
   3  11   6      141.19      146.10     15.90 o 
   4  11   6      193.46      159.02     17.89 o 
   5  11   6      390.59      463.14     32.80 o 
   6  11   6       16.08       -2.98     22.86 o 
  -5  12   6       93.32      108.33     22.86 o 
  -4  12   6       60.50       63.61     18.88 o 
  -3  12   6      274.98      245.48     25.84 o 
  -2  12   6      129.93       87.46     17.89 o 
  -1  12   6      134.98      171.94     23.85 o 
   0  12   6      766.58      808.01     32.80 o 
   1  12   6      131.78      137.15     17.89 o 
   2  12   6      135.75      129.20     17.89 o 
   3  12   6      273.17      262.38     21.87 o 
   4  12   6       58.65       59.63     18.88 o 
   5  12   6       97.73       61.62     25.84 o 
  -1  13   6      385.88      381.64     27.83 o 
   0  13   6        0.91       -0.99     15.90 o 
   1  13   6      384.62      389.60     32.80 o 
   1   0   7      641.25      665.89      9.94 o 
   2   0   7       17.19       23.85      1.99 o 
   3   0   7     3859.70     3929.74     45.72 o 
   4   0   7     7478.98     7446.04    108.33 o 
   5   0   7      710.00      701.67     13.91 o 
   6   0   7      615.94      568.49     14.91 o 
   7   0   7     1058.12     1081.33     25.84 o 
   8   0   7        2.36        2.98      6.96 o 
   9   0   7      360.63      331.95     16.90 o 
  10   0   7      117.85      110.32     18.88 o 
  11   0   7       67.96       91.44     18.88 o 
  12   0   7        0.05       11.93     19.88 o 
 -12   1   7      214.73      177.90     25.84 o 
 -11   1   7      263.65      238.53     22.86 o 
 -10   1   7      402.45      440.28     35.78 o 
  -9   1   7     1070.78     1151.89     40.75 o 
  -8   1   7      145.57      140.13     13.91 o 
  -7   1   7      360.29      328.97     12.92 o 
  -6   1   7     1749.89     1820.76     36.77 o 
  -5   1   7     1021.54     1050.52     18.88 o 
  -4   1   7     1123.67     1119.09     16.90 o 
  -3   1   7       43.18       47.71      1.99 o 
  -2   1   7      742.67      726.52      9.94 o 
  -1   1   7      426.50      424.38      6.96 o 
   0   1   7      253.51      232.56      4.97 o 
   1   1   7      392.01      389.60      6.96 o 
   2   1   7      707.17      694.71      9.94 o 
   3   1   7       44.05       50.69      2.98 o 
   4   1   7     1132.33     1118.10     19.88 o 
   5   1   7     1021.94     1036.60     17.89 o 
   6   1   7     1756.86     1799.89     33.79 o 
   7   1   7      358.76      316.05     12.92 o 
   8   1   7      142.66      120.26     10.93 o 
   9   1   7     1069.26     1141.95     39.75 o 
  10   1   7      408.10      429.35     24.85 o 
  11   1   7      264.88      267.35     25.84 o 
  12   1   7      206.09      191.82     23.85 o 
 -12   2   7      129.83      111.31     29.82 o 
 -11   2   7      112.60      132.18     25.84 o 
 -10   2   7        2.49       -1.99     14.91 o 
  -9   2   7       65.01       44.72     11.93 o 
  -8   2   7     2223.72     2326.64     67.58 o 
  -7   2   7      152.57      131.19      6.96 o 
  -6   2   7      552.09      569.48     11.93 o 
  -5   2   7      169.96      161.01      4.97 o 
  -4   2   7      705.29      692.72      9.94 o 
  -3   2   7     2809.71     2852.39     34.79 o 
  -2   2   7     3551.82     3590.83     42.74 o 
  -1   2   7     2223.46     2207.37     26.83 o 
   0   2   7      877.12      917.34     12.92 o 
   1   2   7     2229.73     2212.34     28.82 o 
   2   2   7     3555.44     3655.44     48.70 o 
   3   2   7     2818.37     2883.20     40.75 o 
   4   2   7      691.58      688.75     12.92 o 
   5   2   7      170.23      175.91      6.96 o 
   6   2   7      566.12      565.51     13.91 o 
   7   2   7      159.91      148.09      7.95 o 
   8   2   7     2187.98     2259.06     59.63 o 
   9   2   7       63.54       59.63     12.92 o 
  10   2   7        1.73       -6.96     11.93 o 
  11   2   7      113.10      135.17     20.87 o 
  12   2   7      130.35       88.45     19.88 o 
 -12   3   7      250.79      230.58     36.77 o 
 -11   3   7      804.66      843.79     56.65 o 
 -10   3   7      586.42      658.93     32.80 o 
  -9   3   7      170.03      110.32     11.93 o 
  -8   3   7       34.28        8.94      9.94 o 
  -7   3   7      125.34      105.35      6.96 o 
  -6   3   7      392.99      387.61      7.95 o 
  -5   3   7      948.82      950.13     15.90 o 
  -4   3   7       98.62       90.44      3.98 o 
  -3   3   7     3448.41     3447.72     43.73 o 
  -2   3   7      844.33      831.86     11.93 o 
  -1   3   7     2754.81     2785.80     33.79 o 
   0   3   7     2039.07     1932.07     25.84 o 
   1   3   7     2810.56     2810.65     41.74 o 
   2   3   7      850.76      847.77     13.91 o 
   3   3   7     3375.26     3393.06     49.69 o 
   4   3   7       98.52       92.43      4.97 o 
   5   3   7      955.72      968.02     18.88 o 
   6   3   7      393.94      388.60     11.93 o 
   7   3   7      127.89      120.26      7.95 o 
   8   3   7       31.83       31.80      7.95 o 
   9   3   7      173.43      146.10     15.90 o 
  10   3   7      591.17      599.30     27.83 o 
  11   3   7      799.63      856.71     38.76 o 
  12   3   7      255.90      243.50     25.84 o 
 -11   4   7       49.21       52.67     21.87 o 
 -10   4   7      485.91      561.53     31.80 o 
  -9   4   7      230.57      223.62     15.90 o 
  -8   4   7      149.32      118.27     12.92 o 
  -7   4   7        2.14       -0.99      3.98 o 
  -6   4   7      522.99      482.02      9.94 o 
  -5   4   7      124.39      116.28      4.97 o 
  -4   4   7      567.05      563.52      9.94 o 
  -3   4   7      386.81      349.84      7.95 o 
  -2   4   7      707.06      710.61     10.93 o 
  -1   4   7      912.81      929.26     14.91 o 
   0   4   7      578.26      508.86      8.94 o 
   1   4   7      933.54      994.86     18.88 o 
   2   4   7      698.89      683.78     13.91 o 
   3   4   7      398.13      367.73      8.94 o 
   4   4   7      585.21      581.41     12.92 o 
   5   4   7      122.41      110.32      5.96 o 
   6   4   7      540.12      528.74     11.93 o 
   7   4   7        1.09        0.00      5.96 o 
   8   4   7      136.08      101.37      9.94 o 
   9   4   7      225.09      252.44     19.88 o 
  10   4   7      476.17      481.03     27.83 o 
  11   4   7       48.75       47.71     17.89 o 
 -11   5   7       31.22       -8.94     34.79 o 
 -10   5   7        3.54       -1.99     15.90 o 
  -9   5   7      493.52      548.61     36.77 o 
  -8   5   7      705.23      725.52     30.81 o 
  -7   5   7      603.83      572.47     16.90 o 
  -6   5   7      299.00      298.16      9.94 o 
  -5   5   7      951.50      965.04     18.88 o 
  -4   5   7      180.41      166.97      4.97 o 
  -3   5   7      385.55      355.80      9.94 o 
  -2   5   7     1384.83     1411.29     21.87 o 
  -1   5   7      255.23      231.57      7.95 o 
   0   5   7      791.68      736.45     14.91 o 
   1   5   7      232.06      211.69      7.95 o 
   2   5   7     1385.56     1374.52     26.83 o 
   3   5   7      368.05      349.84      9.94 o 
   4   5   7      186.85      159.02      7.95 o 
   5   5   7      939.38      975.98     21.87 o 
   6   5   7      285.57      281.26     11.93 o 
   7   5   7      609.57      566.50     19.88 o 
   8   5   7      703.43      681.79     24.85 o 
   9   5   7      497.86      559.55     27.83 o 
  10   5   7        2.86       11.93     13.91 o 
  11   5   7       32.60       35.78     18.88 o 
 -11   6   7      156.30      101.37     56.65 o 
 -10   6   7       15.15        1.99     27.83 o 
  -9   6   7       57.59       14.91     20.87 o 
  -8   6   7      305.93      288.22     18.88 o 
  -7   6   7     1281.48     1352.65     37.77 o 
  -6   6   7      444.23      420.40     13.91 o 
  -5   6   7     2661.54     2806.67     59.63 o 
  -4   6   7     1655.79     1724.36     33.79 o 
  -3   6   7      265.64      276.29      9.94 o 
  -2   6   7      347.86      357.79     10.93 o 
  -1   6   7      111.11       92.43      5.96 o 
   0   6   7       12.49       10.93      3.98 o 
   1   6   7      105.29       97.40      5.96 o 
   2   6   7      334.09      348.85     11.93 o 
   3   6   7      246.66      240.52     10.93 o 
   4   6   7     1637.31     1686.59     35.78 o 
   5   6   7     2654.04     2881.21     63.61 o 
   6   6   7      450.48      487.99     16.90 o 
   7   6   7     1269.33     1395.39     37.77 o 
   8   6   7      287.50      265.36     19.88 o 
   9   6   7       58.99       21.87     15.90 o 
  10   6   7       12.29      -16.90     16.90 o 
  11   6   7      155.56      133.18     20.87 o 
 -10   7   7       27.63       14.91     23.85 o 
  -9   7   7      374.55      360.77     35.78 o 
  -8   7   7      106.62       66.59     16.90 o 
  -7   7   7      108.12      122.25     11.93 o 
  -6   7   7      195.86      196.79     10.93 o 
  -5   7   7       43.48       38.76      7.95 o 
  -4   7   7      202.31      196.79     11.93 o 
  -3   7   7     1337.09     1398.37     30.81 o 
  -2   7   7     1241.46     1208.54     28.82 o 
  -1   7   7       19.45       22.86      4.97 o 
   0   7   7       16.81       16.90      3.98 o 
   1   7   7       15.34       15.90      3.98 o 
   2   7   7     1240.78     1307.93     29.82 o 
   3   7   7     1326.66     1455.02     33.79 o 
   4   7   7      201.76      212.69     11.93 o 
   5   7   7       44.06       36.77      8.94 o 
   6   7   7      191.53      209.71     12.92 o 
   7   7   7      113.46      110.32     15.90 o 
   8   7   7      107.01      110.32     14.91 o 
   9   7   7      381.02      438.29     26.83 o 
  10   7   7       27.60       35.78     15.90 o 
  -9   8   7      302.36      268.34     24.85 o 
  -8   8   7      125.36      102.37     17.89 o 
  -7   8   7      380.71      372.70     19.88 o 
  -6   8   7       90.42       90.44      9.94 o 
  -5   8   7      537.15      535.69     21.87 o 
  -4   8   7      241.33      246.48     14.91 o 
  -3   8   7      817.66      821.93     24.85 o 
  -2   8   7       62.23       35.78      6.96 o 
  -1   8   7      413.62      411.46     14.91 o 
   0   8   7       58.86       44.72      5.96 o 
   1   8   7      422.34      428.36     12.92 o 
   2   8   7       59.53       30.81      6.96 o 
   3   8   7      816.47      889.51     23.85 o 
   4   8   7      249.97      249.46     12.92 o 
   5   8   7      529.16      560.54     19.88 o 
   6   8   7       92.32       91.44     11.93 o 
   7   8   7      392.71      385.62     21.87 o 
   8   8   7      124.53      104.36     16.90 o 
   9   8   7      299.61      297.17     28.82 o 
  -8   9   7      130.48      123.24     28.82 o 
  -7   9   7        8.70       -9.94     12.92 o 
  -6   9   7      281.48      236.54     17.89 o 
  -5   9   7      227.71      207.72     14.91 o 
  -4   9   7       73.08       50.69      9.94 o 
  -3   9   7      158.15      153.06     11.93 o 
  -2   9   7     1038.11     1028.65     29.82 o 
  -1   9   7      565.06      576.44     18.88 o 
   0   9   7     1455.80     1486.82     33.79 o 
   1   9   7      563.17      609.24     20.87 o 
   2   9   7     1036.70     1062.44     29.82 o 
   3   9   7      160.65      159.02     13.91 o 
   4   9   7       74.04       45.72     11.93 o 
   5   9   7      222.72      242.50     17.89 o 
   6   9   7      284.22      289.21     23.85 o 
   7   9   7        7.17      -18.88     18.88 o 
   8   9   7      128.99      174.92     24.85 o 
  -7  10   7      141.58      105.35     19.88 o 
  -6  10   7      111.61      118.27     16.90 o 
  -5  10   7       44.51       16.90     12.92 o 
  -4  10   7       43.30       30.81     14.91 o 
  -3  10   7       57.75       50.69     12.92 o 
  -2  10   7      235.38      203.74     17.89 o 
  -1  10   7      228.04      236.54     15.90 o 
   0  10   7       62.83       77.52     12.92 o 
   1  10   7      227.04      204.74     13.91 o 
   2  10   7      232.89      213.68     16.90 o 
   3  10   7       56.41       47.71     12.92 o 
   4  10   7       43.00       44.72     12.92 o 
   5  10   7       44.67       17.89     11.93 o 
   6  10   7      112.34      105.35     22.86 o 
   7  10   7      136.19      136.16     25.84 o 
  -6  11   7       42.86       39.75     19.88 o 
  -5  11   7       75.00       75.53     18.88 o 
  -4  11   7      103.49       94.42     18.88 o 
  -3  11   7      912.07     1054.49     42.74 o 
  -2  11   7      121.26       93.42     18.88 o 
  -1  11   7       14.47        9.94     12.92 o 
   0  11   7      677.82      753.35     26.83 o 
   1  11   7       10.71        0.99     11.93 o 
   2  11   7      121.54      101.37     13.91 o 
   3  11   7      905.86     1065.42     40.75 o 
   4  11   7      102.58       96.40     17.89 o 
   5  11   7       81.32      110.32     25.84 o 
   6  11   7       40.43       34.79     22.86 o 
  -4  12   7      137.71       99.39     22.86 o 
  -3  12   7       30.02       12.92     18.88 o 
  -2  12   7      326.59      339.90     24.85 o 
  -1  12   7      125.59      142.12     18.88 o 
   0  12   7      166.81      117.28     17.89 o 
   1  12   7      120.12      153.06     17.89 o 
   2  12   7      328.62      381.64     25.84 o 
   3  12   7       31.49       47.71     13.91 o 
   4  12   7      135.60      117.28     20.87 o 
   0   0   8       17.93        2.98      2.98 o 
   1   0   8        9.08        1.99      1.99 o 
   2   0   8     4717.22     4724.83     59.63 o 
   3   0   8      577.27      493.95      7.95 o 
   4   0   8      136.03      122.25      4.97 o 
   5   0   8      896.35      866.65     16.90 o 
   6   0   8     2175.07     2201.41     41.74 o 
   7   0   8      114.56       92.43      9.94 o 
   8   0   8      105.67       81.50     10.93 o 
   9   0   8     1425.50     1445.08     43.73 o 
  10   0   8      459.56      432.33     27.83 o 
  11   0   8        1.26       -3.98     16.90 o 
  12   0   8      230.86      267.35     33.79 o 
 -12   1   8       47.74       11.93     21.87 o 
 -11   1   8      164.20      116.28     25.84 o 
 -10   1   8      101.57       76.53     19.88 o 
  -9   1   8       89.48       73.55     10.93 o 
  -8   1   8      106.08       74.54     10.93 o 
  -7   1   8     1218.29     1249.29     31.80 o 
  -6   1   8        1.32        0.00      5.96 o 
  -5   1   8      220.81      214.67      6.96 o 
  -4   1   8       65.49       56.65      2.98 o 
  -3   1   8       95.22       98.39      2.98 o 
  -2   1   8       32.22       27.83      1.99 o 
  -1   1   8     3447.20     3489.46     42.74 o 
   0   1   8     6232.10     6139.10     75.53 o 
   1   1   8     3441.30     3473.56     40.75 o 
   2   1   8       33.19       35.78      2.98 o 
   3   1   8      100.73      106.34      3.98 o 
   4   1   8       79.24       74.54      2.98 o 
   5   1   8      215.44      196.79      7.95 o 
   6   1   8        0.72        0.00      3.98 o 
   7   1   8     1210.36     1253.26     32.80 o 
   8   1   8       98.44       78.52     11.93 o 
   9   1   8       89.01       55.66     12.92 o 
  10   1   8      107.53      118.27     18.88 o 
  11   1   8      168.44      168.96     22.86 o 
  12   1   8       48.36       46.71     21.87 o 
 -12   2   8       31.48       30.81     23.85 o 
 -11   2   8        5.92        2.98     15.90 o 
 -10   2   8      285.82      376.67     32.80 o 
  -9   2   8      393.35      395.56     20.87 o 
  -8   2   8     1488.51     1429.18     44.72 o 
  -7   2   8     1191.52     1141.95     38.76 o 
  -6   2   8     1847.01     1921.14     32.80 o 
  -5   2   8      786.00      770.25     15.90 o 
  -4   2   8      171.15      158.02      4.97 o 
  -3   2   8      278.76      262.38      4.97 o 
  -2   2   8      258.05      251.45      4.97 o 
  -1   2   8     1742.86     1859.52     21.87 o 
   0   2   8     2337.28     2311.73     27.83 o 
   1   2   8     1725.57     1861.51     26.83 o 
   2   2   8      267.08      259.40      6.96 o 
   3   2   8      278.49      270.33      6.96 o 
   4   2   8      170.55      147.09      5.96 o 
   5   2   8      749.43      736.45     16.90 o 
   6   2   8     1850.55     1884.37     41.74 o 
   7   2   8     1192.07     1166.80     27.83 o 
   8   2   8     1483.75     1498.75     40.75 o 
   9   2   8      389.22      392.58     24.85 o 
  10   2   8      287.16      284.25     24.85 o 
  11   2   8        6.12       30.81     18.88 o 
  12   2   8       31.54       45.72     19.88 o 
 -11   3   8        6.21       27.83     25.84 o 
 -10   3   8      143.42      145.10     20.87 o 
  -9   3   8      243.00      246.48     17.89 o 
  -8   3   8      292.29      277.29     17.89 o 
  -7   3   8      324.76      312.07     14.91 o 
  -6   3   8     1339.15     1402.34     26.83 o 
  -5   3   8     1939.57     1988.72     29.82 o 
  -4   3   8      977.04      983.93     15.90 o 
  -3   3   8     4205.02     4267.66     54.66 o 
  -2   3   8      685.60      625.14     10.93 o 
  -1   3   8      728.43      719.56     11.93 o 
   0   3   8      108.76      113.30      3.98 o 
   1   3   8      724.01      745.40     14.91 o 
   2   3   8      681.31      646.01     11.93 o 
   3   3   8     4276.37     4307.41     66.59 o 
   4   3   8      965.70      973.99     18.88 o 
   5   3   8     1920.76     1914.18     35.78 o 
   6   3   8     1354.66     1411.29     32.80 o 
   7   3   8      339.48      335.93     14.91 o 
   8   3   8      299.78      293.19     12.92 o 
   9   3   8      252.49      244.49     18.88 o 
  10   3   8      146.81      119.26     16.90 o 
  11   3   8        6.32        4.97     18.88 o 
 -11   4   8       96.64       77.52     28.82 o 
 -10   4   8       13.94       -3.98     12.92 o 
  -9   4   8      129.50       88.45     17.89 o 
  -8   4   8      589.25      596.32     23.85 o 
  -7   4   8       28.62        9.94      6.96 o 
  -6   4   8     1315.72     1293.02     23.85 o 
  -5   4   8      166.39      145.10      4.97 o 
  -4   4   8      544.57      522.77      8.94 o 
  -3   4   8       25.64       21.87      2.98 o 
  -2   4   8     1145.53     1158.85     17.89 o 
  -1   4   8      242.90      233.56      6.96 o 
   0   4   8      617.74      555.57     10.93 o 
   1   4   8      248.39      218.65      7.95 o 
   2   4   8     1118.17     1117.10     21.87 o 
   3   4   8       28.36       30.81      3.98 o 
   4   4   8      533.36      518.80     11.93 o 
   5   4   8      172.18      156.04      6.96 o 
   6   4   8     1270.31     1242.33     25.84 o 
   7   4   8       29.81       15.90      6.96 o 
   8   4   8      585.19      574.45     23.85 o 
   9   4   8      128.40      144.11     16.90 o 
  10   4   8       14.22       -2.98     17.89 o 
  11   4   8       96.26      105.35     19.88 o 
 -11   5   8      290.58      315.06     57.64 o 
 -10   5   8       22.82       13.91     17.89 o 
  -9   5   8       26.83       19.88     15.90 o 
  -8   5   8      232.42      241.51     15.90 o 
  -7   5   8     1520.16     1606.09     45.72 o 
  -6   5   8      677.13      656.94     16.90 o 
  -5   5   8      195.84      176.91      6.96 o 
  -4   5   8     1963.38     1931.08     38.76 o 
  -3   5   8       14.65        6.96      3.98 o 
  -2   5   8      864.02      875.60     16.90 o 
  -1   5   8     1520.78     1549.44     27.83 o 
   0   5   8      145.88      137.15      3.98 o 
   1   5   8     1508.66     1546.45     34.79 o 
   2   5   8      869.56      910.38     18.88 o 
   3   5   8       15.90        8.94      3.98 o 
   4   5   8     1976.34     2001.64     39.75 o 
   5   5   8      199.42      198.77     10.93 o 
   6   5   8      672.63      711.61     21.87 o 
   7   5   8     1522.36     1605.09     40.75 o 
   8   5   8      234.00      205.73     18.88 o 
   9   5   8       26.96       17.89     14.91 o 
  10   5   8       22.32       -3.98     14.91 o 
  11   5   8      291.69      307.10     26.83 o 
 -10   6   8      196.99      163.99     26.83 o 
  -9   6   8      283.00      351.83     29.82 o 
  -8   6   8      156.11      169.95     17.89 o 
  -7   6   8      178.86      149.08     14.91 o 
  -6   6   8      496.33      502.90     16.90 o 
  -5   6   8      765.84      781.18     22.86 o 
  -4   6   8      381.08      365.74     12.92 o 
  -3   6   8      877.18      896.47     17.89 o 
  -2   6   8     2071.40     2163.64     38.76 o 
  -1   6   8     1628.80     1680.63     32.80 o 
   0   6   8      979.04      979.95     20.87 o 
   1   6   8     1633.60     1751.19     37.77 o 
   2   6   8     2103.82     2159.67     45.72 o 
   3   6   8      863.78      899.45     22.86 o 
   4   6   8      391.55      403.51     12.92 o 
   5   6   8      764.74      781.18     23.85 o 
   6   6   8      475.81      497.93     17.89 o 
   7   6   8      183.23      181.88     12.92 o 
   8   6   8      156.51      160.01     15.90 o 
   9   6   8      283.94      280.27     19.88 o 
  10   6   8      187.23      168.96     22.86 o 
 -10   7   8       88.25      112.31     26.83 o 
  -9   7   8      462.42      460.16     30.81 o 
  -8   7   8      315.70      367.73     25.84 o 
  -7   7   8      243.35      218.65     19.88 o 
  -6   7   8       80.90       75.53      8.94 o 
  -5   7   8      264.77      231.57     12.92 o 
  -4   7   8        9.68        8.94      6.96 o 
  -3   7   8       47.66       33.79      6.96 o 
  -2   7   8      147.80      137.15      7.95 o 
  -1   7   8       90.12       65.60      5.96 o 
   0   7   8        6.19       10.93      4.97 o 
   1   7   8       88.29       84.48      6.96 o 
   2   7   8      150.97      138.15      9.94 o 
   3   7   8       45.15       45.72      8.94 o 
   4   7   8        9.55        0.00      5.96 o 
   5   7   8      263.79      302.13     13.91 o 
   6   7   8       85.46       81.50     10.93 o 
   7   7   8      226.70      227.60     17.89 o 
   8   7   8      308.86      294.18     20.87 o 
   9   7   8      460.93      467.12     31.80 o 
  10   7   8       88.67       79.51     22.86 o 
  -9   8   8      145.71       99.39     23.85 o 
  -8   8   8      218.02      187.84     21.87 o 
  -7   8   8      118.53      125.23     18.88 o 
  -6   8   8      337.93      355.80     15.90 o 
  -5   8   8       49.66       28.82      8.94 o 
  -4   8   8      285.95      274.31     14.91 o 
  -3   8   8      134.06      138.15     12.92 o 
  -2   8   8       67.96       45.72      7.95 o 
  -1   8   8     1925.24     2128.86     42.74 o 
   0   8   8      149.96      124.23      8.94 o 
   1   8   8     1937.14     2038.42     42.74 o 
   2   8   8       77.95       60.63      9.94 o 
   3   8   8      143.89      150.07     10.93 o 
   4   8   8      290.14      301.14     15.90 o 
   5   8   8       52.09       72.55     10.93 o 
   6   8   8      326.47      339.90     16.90 o 
   7   8   8      117.95      123.24     19.88 o 
   8   8   8      209.58      216.66     21.87 o 
   9   8   8      139.43      119.26     27.83 o 
  -8   9   8      425.07      432.33     42.74 o 
  -7   9   8      241.62      203.74     32.80 o 
  -6   9   8      294.59      256.42     17.89 o 
  -5   9   8       26.59        2.98      8.94 o 
  -4   9   8      331.34      315.06     15.90 o 
  -3   9   8       37.78       20.87      8.94 o 
  -2   9   8      114.20       92.43      9.94 o 
  -1   9   8      646.81      665.89     20.87 o 
   0   9   8      213.22      184.86     11.93 o 
   1   9   8      669.54      697.69     23.85 o 
   2   9   8      108.27      106.34     12.92 o 
   3   9   8       34.26       31.80     11.93 o 
   4   9   8      335.68      373.69     21.87 o 
   5   9   8       27.85       15.90     11.93 o 
   6   9   8      293.80      301.14     26.83 o 
   7   9   8      235.58      196.79     26.83 o 
   8   9   8      417.29      402.52     36.77 o 
  -7  10   8       65.90       58.64     36.77 o 
  -6  10   8       64.10       36.77     17.89 o 
  -5  10   8       89.10       67.58     15.90 o 
  -4  10   8       32.90       35.78     13.91 o 
  -3  10   8       17.53        7.95     11.93 o 
  -2  10   8       62.74       32.80      9.94 o 
  -1  10   8      483.31      523.77     21.87 o 
   0  10   8      244.26      258.40     16.90 o 
   1  10   8      488.18      534.70     22.86 o 
   2  10   8       58.59       56.65     12.92 o 
   3  10   8       16.81       12.92     12.92 o 
   4  10   8       33.50       37.77     14.91 o 
   5  10   8       92.33      113.30     16.90 o 
   6  10   8       59.66       44.72     20.87 o 
   7  10   8       66.29       16.90     21.87 o 
  -5  11   8      363.59      380.65     25.84 o 
  -4  11   8       50.90       56.65     16.90 o 
  -3  11   8      233.85      190.82     20.87 o 
  -2  11   8      169.91      112.31     14.91 o 
  -1  11   8       66.63       23.85     13.91 o 
   0  11   8       11.76       10.93     12.92 o 
   1  11   8       60.02       51.68     11.93 o 
   2  11   8      170.97      133.18     16.90 o 
   3  11   8      237.53      233.56     21.87 o 
   4  11   8       49.13       53.67     15.90 o 
   5  11   8      361.20      347.85     35.78 o 
  -3  12   8       76.46       76.53     18.88 o 
  -2  12   8       19.91       -0.99     14.91 o 
  -1  12   8       83.40       76.53     17.89 o 
   0  12   8      270.72      257.41     20.87 o 
   1  12   8       79.64       93.42     18.88 o 
   2  12   8       20.43       14.91     15.90 o 
   3  12   8       73.13       56.65     18.88 o 
   1   0   9     3843.86     3676.31     48.70 o 
   2   0   9      114.98      124.23      3.98 o 
   3   0   9     1734.38     1685.60     25.84 o 
   4   0   9     2621.63     2513.48     40.75 o 
   5   0   9       44.01       34.79      4.97 o 
   6   0   9      270.65      238.53     10.93 o 
   7   0   9        0.28        4.97      7.95 o 
   8   0   9       31.37       32.80      9.94 o 
   9   0   9       40.05       25.84     11.93 o 
  10   0   9      299.33      300.15     22.86 o 
  11   0   9     3012.64     3456.66    153.06 o 
 -11   1   9       92.21      109.33     25.84 o 
 -10   1   9       69.74       15.90     20.87 o 
  -9   1   9      461.09      504.88     23.85 o 
  -8   1   9      362.04      356.80     16.90 o 
  -7   1   9      233.04      230.58     13.91 o 
  -6   1   9      104.21      101.37      6.96 o 
  -5   1   9      885.24      849.75     16.90 o 
  -4   1   9      220.93      201.75      6.96 o 
  -3   1   9     1405.56     1336.75     19.88 o 
  -2   1   9     6284.13     6221.60     78.52 o 
  -1   1   9     1294.20     1296.00     18.88 o 
   0   1   9       29.63       19.88      2.98 o 
   1   1   9     1275.85     1257.24     18.88 o 
   2   1   9     6307.55     6318.00     92.43 o 
   3   1   9     1371.29     1308.92     20.87 o 
   4   1   9      230.05      203.74      6.96 o 
   5   1   9      888.68      916.34     19.88 o 
   6   1   9      111.26      117.28      8.94 o 
   7   1   9      233.65      214.67     11.93 o 
   8   1   9      374.05      411.46     18.88 o 
   9   1   9      476.21      531.72     30.81 o 
  10   1   9       72.75       82.49     16.90 o 
  11   1   9       96.89       86.47     20.87 o 
 -11   2   9       85.98       64.60     18.88 o 
 -10   2   9      467.89      524.76     33.79 o 
  -9   2   9      507.89      528.74     23.85 o 
  -8   2   9      227.41      186.85     13.91 o 
  -7   2   9      651.12      648.00     23.85 o 
  -6   2   9      871.68      884.54     20.87 o 
  -5   2   9      418.39      415.44      9.94 o 
  -4   2   9     1813.64     1863.50     29.82 o 
  -3   2   9      830.30      802.05     11.93 o 
  -2   2   9       68.71       61.62      2.98 o 
  -1   2   9     2401.97     2419.07     32.80 o 
   0   2   9       85.66       91.44      3.98 o 
   1   2   9     2425.53     2523.42     41.74 o 
   2   2   9       65.21       68.58      3.98 o 
   3   2   9      845.50      873.61     16.90 o 
   4   2   9     1799.71     1859.52     35.78 o 
   5   2   9      421.17      411.46     11.93 o 
   6   2   9      869.33      834.85     21.87 o 
   7   2   9      636.50      618.18     18.88 o 
   8   2   9      232.58      197.78     13.91 o 
   9   2   9      502.08      558.55     28.82 o 
  10   2   9      472.17      523.77     33.79 o 
  11   2   9       88.24       73.55     18.88 o 
 -11   3   9       52.70      112.31     24.85 o 
 -10   3   9      198.78      176.91     19.88 o 
  -9   3   9       10.32       16.90     15.90 o 
  -8   3   9       71.24       71.56     12.92 o 
  -7   3   9      358.32      365.74     17.89 o 
  -6   3   9     1145.61     1148.91     30.81 o 
  -5   3   9     2801.74     2787.79     52.67 o 
  -4   3   9     3795.74     3940.68     59.63 o 
  -3   3   9     2262.98     2302.79     34.79 o 
  -2   3   9      297.07      328.97      8.94 o 
  -1   3   9      412.93      412.45      8.94 o 
   0   3   9      479.03      477.06      9.94 o 
   1   3   9      418.30      428.36     10.93 o 
   2   3   9      301.62      339.90      8.94 o 
   3   3   9     2252.17     2251.10     36.77 o 
   4   3   9     3828.30     3881.04     72.55 o 
   5   3   9     2828.11     2801.71     51.68 o 
   6   3   9     1126.73     1161.83     28.82 o 
   7   3   9      358.28      366.74     14.91 o 
   8   3   9       71.21       59.63      7.95 o 
   9   3   9       11.15        4.97     12.92 o 
  10   3   9      201.48      192.81     20.87 o 
  11   3   9       52.97       46.71     18.88 o 
 -11   4   9      208.60      220.64     35.78 o 
 -10   4   9      223.39      198.77     21.87 o 
  -9   4   9      361.20      347.85     22.86 o 
  -8   4   9      375.08      333.94     17.89 o 
  -7   4   9      331.93      326.98     15.90 o 
  -6   4   9      988.82     1025.67     21.87 o 
  -5   4   9      737.64      693.72     14.91 o 
  -4   4   9      851.98      830.87     15.90 o 
  -3   4   9     1326.12     1354.64     23.85 o 
  -2   4   9     1137.43     1166.80     21.87 o 
  -1   4   9      322.19      316.05      8.94 o 
   0   4   9       93.85       99.39      5.96 o 
   1   4   9      321.43      323.01     10.93 o 
   2   4   9     1153.76     1182.70     22.86 o 
   3   4   9     1324.03     1382.47     24.85 o 
   4   4   9      857.76      838.82     17.89 o 
   5   4   9      740.75      735.46     17.89 o 
   6   4   9      978.95     1000.82     23.85 o 
   7   4   9      324.59      301.14     12.92 o 
   8   4   9      385.63      390.59     21.87 o 
   9   4   9      368.54      392.58     24.85 o 
  10   4   9      223.10      262.38     20.87 o 
  11   4   9      212.43      218.65     22.86 o 
 -10   5   9        3.07       20.87     20.87 o 
  -9   5   9      230.41      232.56     24.85 o 
  -8   5   9      360.20      384.63     26.83 o 
  -7   5   9      454.31      469.10     18.88 o 
  -6   5   9      656.13      716.58     17.89 o 
  -5   5   9      484.68      459.17     11.93 o 
  -4   5   9     1339.26     1353.64     26.83 o 
  -3   5   9      668.27      677.82     14.91 o 
  -2   5   9     1082.99     1100.21     20.87 o 
  -1   5   9      778.17      801.06     16.90 o 
   0   5   9       79.90       56.65      7.95 o 
   1   5   9      769.31      763.29     22.86 o 
   2   5   9     1081.23     1085.30     24.85 o 
   3   5   9      691.90      726.52     18.88 o 
   4   5   9     1338.63     1343.71     31.80 o 
   5   5   9      479.34      485.01     16.90 o 
   6   5   9      669.98      723.53     22.86 o 
   7   5   9      458.28      475.07     17.89 o 
   8   5   9      370.57      354.81     21.87 o 
   9   5   9      230.54      214.67     21.87 o 
  10   5   9        3.44      -10.93     17.89 o 
 -10   6   9      489.13      579.42     43.73 o 
  -9   6   9       85.97       63.61     21.87 o 
  -8   6   9       40.83       42.74     12.92 o 
  -7   6   9      131.98      128.21     17.89 o 
  -6   6   9      177.41      181.88      9.94 o 
  -5   6   9      723.67      714.59     21.87 o 
  -4   6   9      955.14      932.25     22.86 o 
  -3   6   9      483.13      455.19     13.91 o 
  -2   6   9     2282.75     2386.27     42.74 o 
  -1   6   9       92.61       75.53      5.96 o 
   0   6   9     3272.71     3655.44     79.51 o 
   1   6   9       91.10       68.58      6.96 o 
   2   6   9     2303.85     2455.84     53.67 o 
   3   6   9      491.09      492.96     16.90 o 
   4   6   9      972.81      959.08     26.83 o 
   5   6   9      701.22      753.35     21.87 o 
   6   6   9      180.11      172.93     12.92 o 
   7   6   9      125.39      116.28     12.92 o 
   8   6   9       35.37       46.71     17.89 o 
   9   6   9       84.74       73.55     18.88 o 
  10   6   9      482.80      521.78     32.80 o 
  -9   7   9      260.04      218.65     25.84 o 
  -8   7   9      235.96      224.61     21.87 o 
  -7   7   9      268.63      224.61     21.87 o 
  -6   7   9      121.69      108.33     13.91 o 
  -5   7   9      342.74      305.12     14.91 o 
  -4   7   9      245.39      251.45     10.93 o 
  -3   7   9       53.36       50.69      8.94 o 
  -2   7   9      130.04      102.37      8.94 o 
  -1   7   9      733.82      739.44     19.88 o 
   0   7   9      656.23      615.20     18.88 o 
   1   7   9      726.62      787.14     24.85 o 
   2   7   9      131.99      131.19      9.94 o 
   3   7   9       52.32       36.77      8.94 o 
   4   7   9      254.36      286.23     12.92 o 
   5   7   9      333.06      316.05     16.90 o 
   6   7   9      119.55      144.11     10.93 o 
   7   7   9      257.87      228.59     18.88 o 
   8   7   9      236.29      244.49     21.87 o 
   9   7   9      265.69      282.26     24.85 o 
  -9   8   9      115.46       72.55     20.87 o 
  -8   8   9      390.39      403.51     29.82 o 
  -7   8   9      211.86      199.77     20.87 o 
  -6   8   9       82.49       38.76     13.91 o 
  -5   8   9       64.19       34.79     10.93 o 
  -4   8   9      658.41      654.96     20.87 o 
  -3   8   9      908.00      962.06     28.82 o 
  -2   8   9      283.23      269.34     11.93 o 
  -1   8   9       69.79       77.52      9.94 o 
   0   8   9     1018.13     1037.60     25.84 o 
   1   8   9       70.95      111.31      9.94 o 
   2   8   9      273.69      270.33     13.91 o 
   3   8   9      910.09      967.03     28.82 o 
   4   8   9      657.53      705.64     24.85 o 
   5   8   9       62.45       62.61      8.94 o 
   6   8   9       86.03       82.49     11.93 o 
   7   8   9      216.46      252.44     21.87 o 
   8   8   9      401.71      486.00     37.77 o 
   9   8   9      112.01      102.37     25.84 o 
  -8   9   9      153.50      119.26     27.83 o 
  -7   9   9      223.65      235.55     36.77 o 
  -6   9   9      374.31      351.83     27.83 o 
  -5   9   9      499.52      459.17     21.87 o 
  -4   9   9        0.18       -1.99     10.93 o 
  -3   9   9      265.54      238.53     14.91 o 
  -2   9   9       71.68       64.60      8.94 o 
  -1   9   9        5.67       -5.96      8.94 o 
   0   9   9       11.27        0.00      7.95 o 
   1   9   9        4.89       15.90      9.94 o 
   2   9   9       76.08       67.58     13.91 o 
   3   9   9      270.54      270.33     18.88 o 
   4   9   9        0.25        0.00     11.93 o 
   5   9   9      504.03      578.43     29.82 o 
   6   9   9      374.40      379.66     32.80 o 
   7   9   9      228.47      241.51     29.82 o 
   8   9   9      152.92      132.18     26.83 o 
  -6  10   9       30.82       38.76     21.87 o 
  -5  10   9        8.74       17.89     15.90 o 
  -4  10   9       93.13       77.52     15.90 o 
  -3  10   9      199.07      167.96     17.89 o 
  -2  10   9      103.74       83.48     12.92 o 
  -1  10   9      162.49      134.17     14.91 o 
   0  10   9      122.60       94.42     12.92 o 
   1  10   9      167.19      160.01     14.91 o 
   2  10   9       97.68       91.44     16.90 o 
   3  10   9      199.92      217.66     20.87 o 
   4  10   9       94.13       77.52     18.88 o 
   5  10   9        8.75        6.96     14.91 o 
   6  10   9       32.79        8.94     18.88 o 
  -5  11   9      186.30      152.06     26.83 o 
  -4  11   9      715.65      708.63     33.79 o 
  -3  11   9       61.89       29.82     14.91 o 
  -2  11   9      233.18      198.77     17.89 o 
  -1  11   9       12.56       22.86     13.91 o 
   0  11   9        0.08       -6.96     13.91 o 
   1  11   9       12.43       -6.96     11.93 o 
   2  11   9      232.89      222.63     21.87 o 
   3  11   9       62.56       74.54     14.91 o 
   4  11   9      716.84      806.02     36.77 o 
   5  11   9      185.61      197.78     25.84 o 
  -2  12   9       56.03       42.74     17.89 o 
  -1  12   9      291.12      263.37     20.87 o 
   0  12   9       65.09       36.77     17.89 o 
   1  12   9      303.99      310.09     24.85 o 
   2  12   9       55.01       14.91     21.87 o 
   0   0  10      274.22      251.45      8.94 o 
   1   0  10        3.92        4.97      2.98 o 
   2   0  10     1686.07     1684.60     26.83 o 
   3   0  10      438.43      417.42      8.94 o 
   4   0  10     1975.45     1988.72     35.78 o 
   5   0  10      755.52      787.14     16.90 o 
   6   0  10        0.87       -2.98      5.96 o 
   7   0  10        7.29        0.00      7.95 o 
   8   0  10     1460.80     1589.19     47.71 o 
   9   0  10      252.01      215.67     16.90 o 
  10   0  10       79.43       67.58     19.88 o 
  11   0  10        7.52       -5.96     21.87 o 
 -11   1  10        2.56        9.94     20.87 o 
 -10   1  10      120.56      113.30     21.87 o 
  -9   1  10      116.02      115.29     15.90 o 
  -8   1  10      386.93      389.60     18.88 o 
  -7   1  10      714.55      713.60     23.85 o 
  -6   1  10      403.36      375.68     14.91 o 
  -5   1  10     1591.92     1655.78     30.81 o 
  -4   1  10      984.87      983.93     18.88 o 
  -3   1  10      220.31      215.67      5.96 o 
  -2   1  10       38.79       30.81      2.98 o 
  -1   1  10      620.45      626.14     10.93 o 
   0   1  10     2883.18     2838.48     40.75 o 
   1   1  10      630.68      636.07     11.93 o 
   2   1  10       35.60       30.81      2.98 o 
   3   1  10      218.83      222.63      6.96 o 
   4   1  10      984.44     1010.76     18.88 o 
   5   1  10     1621.91     1709.45     37.77 o 
   6   1  10      392.11      384.63     13.91 o 
   7   1  10      714.05      697.69     20.87 o 
   8   1  10      382.69      387.61     18.88 o 
   9   1  10      118.44      122.25     20.87 o 
  10   1  10      120.05       97.40     19.88 o 
  11   1  10        2.25       10.93     18.88 o 
 -11   2  10       13.57        1.99     18.88 o 
 -10   2  10      232.85      237.53     25.84 o 
  -9   2  10       22.54       18.88     10.93 o 
  -8   2  10       83.62       66.59     11.93 o 
  -7   2  10      720.12      777.20     22.86 o 
  -6   2  10      383.93      385.62     14.91 o 
  -5   2  10      534.39      509.85     13.91 o 
  -4   2  10       69.43       60.63      3.98 o 
  -3   2  10       21.19       10.93      2.98 o 
  -2   2  10      243.81      221.63      5.96 o 
  -1   2  10     1149.01     1101.20     17.89 o 
   0   2  10     1084.94     1033.62     16.90 o 
   1   2  10     1157.13     1133.01     19.88 o 
   2   2  10      243.18      230.58      7.95 o 
   3   2  10       22.84        9.94      4.97 o 
   4   2  10       74.28       80.50      6.96 o 
   5   2  10      533.38      527.74     13.91 o 
   6   2  10      381.72      375.68     14.91 o 
   7   2  10      734.22      794.10     24.85 o 
   8   2  10       81.82       72.55     10.93 o 
   9   2  10       21.65       19.88     17.89 o 
  10   2  10      236.90      250.45     26.83 o 
  11   2  10       15.76       24.85     17.89 o 
 -11   3  10       31.56       14.91     21.87 o 
 -10   3  10      383.60      322.01     29.82 o 
  -9   3  10       58.52       39.75     15.90 o 
  -8   3  10      266.80      248.47     17.89 o 
  -7   3  10      112.33      104.36     11.93 o 
  -6   3  10      723.23      666.88     21.87 o 
  -5   3  10      530.54      511.84     15.90 o 
  -4   3  10     1682.14     1756.16     28.82 o 
  -3   3  10     1235.58     1208.54     19.88 o 
  -2   3  10     1198.10     1104.18     21.87 o 
  -1   3  10      794.77      777.20     14.91 o 
   0   3  10       65.75       52.67      3.98 o 
   1   3  10      801.92      769.25     17.89 o 
   2   3  10     1189.13     1131.02     23.85 o 
   3   3  10     1234.03     1227.42     23.85 o 
   4   3  10     1647.89     1699.51     34.79 o 
   5   3  10      517.81      511.84     15.90 o 
   6   3  10      706.83      656.94     19.88 o 
   7   3  10      112.27      123.24      9.94 o 
   8   3  10      265.91      244.49     13.91 o 
   9   3  10       59.14       53.67     14.91 o 
  10   3  10      385.73      338.91     28.82 o 
  11   3  10       29.79       27.83     18.88 o 
 -10   4  10       11.18      -14.91     14.91 o 
  -9   4  10      274.52      261.39     23.85 o 
  -8   4  10       47.76       41.74     12.92 o 
  -7   4  10      475.20      462.15     20.87 o 
  -6   4  10      136.08      140.13     12.92 o 
  -5   4  10      278.51      283.25      9.94 o 
  -4   4  10      181.41      164.98      6.96 o 
  -3   4  10      736.53      742.42     14.91 o 
  -2   4  10      122.33      108.33      5.96 o 
  -1   4  10     1324.24     1350.66     22.86 o 
   0   4  10       66.75       62.61      5.96 o 
   1   4  10     1329.83     1361.60     28.82 o 
   2   4  10      127.38      136.16      6.96 o 
   3   4  10      724.39      735.46     16.90 o 
   4   4  10      175.19      158.02      8.94 o 
   5   4  10      275.31      268.34     10.93 o 
   6   4  10      146.27      129.20      8.94 o 
   7   4  10      476.85      482.02     16.90 o 
   8   4  10       46.44       53.67     13.91 o 
   9   4  10      272.02      285.24     20.87 o 
  10   4  10       11.44        7.95     15.90 o 
 -10   5  10       13.31        8.94     17.89 o 
  -9   5  10      352.28      368.72     27.83 o 
  -8   5  10       70.85       52.67     12.92 o 
  -7   5  10      187.92      147.09     16.90 o 
  -6   5  10      466.73      481.03     20.87 o 
  -5   5  10      342.26      309.09     10.93 o 
  -4   5  10      376.75      364.75     10.93 o 
  -3   5  10      125.86      119.26      6.96 o 
  -2   5  10      128.35      118.27      5.96 o 
  -1   5  10      500.34      474.07     12.92 o 
   0   5  10     1000.40      999.83     27.83 o 
   1   5  10      490.84      467.12     16.90 o 
   2   5  10      123.89      105.35      8.94 o 
   3   5  10      117.13       97.40      8.94 o 
   4   5  10      385.75      408.48     15.90 o 
   5   5  10      358.18      349.84     13.91 o 
   6   5  10      482.97      502.90     17.89 o 
   7   5  10      189.52      173.93     13.91 o 
   8   5  10       66.71       62.61     15.90 o 
   9   5  10      355.64      320.02     25.84 o 
  10   5  10       14.60       -6.96     16.90 o 
  -9   6  10      186.59      204.74     23.85 o 
  -8   6  10       84.40       81.50     18.88 o 
  -7   6  10      407.64      389.60     24.85 o 
  -6   6  10       15.72       22.86     13.91 o 
  -5   6  10      479.97      482.02     15.90 o 
  -4   6  10      882.27      883.55     23.85 o 
  -3   6  10      402.27      378.66     14.91 o 
  -2   6  10      114.77      106.34      6.96 o 
  -1   6  10      884.65      886.53     21.87 o 
   0   6  10      712.75      714.59     22.86 o 
   1   6  10      899.89      926.28     23.85 o 
   2   6  10      110.00       84.48      9.94 o 
   3   6  10      384.50      378.66     13.91 o 
   4   6  10      896.37      953.12     27.83 o 
   5   6  10      499.23      559.55     21.87 o 
   6   6  10       20.09       24.85      8.94 o 
   7   6  10      424.53      437.30     19.88 o 
   8   6  10       85.48       79.51     19.88 o 
   9   6  10      185.82      259.40     26.83 o 
  -9   7  10       86.67       95.41     22.86 o 
  -8   7  10      390.50      351.83     28.82 o 
  -7   7  10      397.35      401.52     27.83 o 
  -6   7  10       26.68        7.95     14.91 o 
  -5   7  10       34.18       29.82      7.95 o 
  -4   7  10      117.61      102.37      8.94 o 
  -3   7  10      247.22      215.67     11.93 o 
  -2   7  10      187.61      174.92     10.93 o 
  -1   7  10      139.67      128.21     11.93 o 
   0   7  10      746.97      760.31     25.84 o 
   1   7  10      139.02      105.35     10.93 o 
   2   7  10      178.43      180.88     10.93 o 
   3   7  10      244.66      262.38     13.91 o 
   4   7  10      123.69      104.36     10.93 o 
   5   7  10       33.82       34.79      9.94 o 
   6   7  10       25.20       29.82     11.93 o 
   7   7  10      402.30      410.47     26.83 o 
   8   7  10      386.90      417.42     28.82 o 
   9   7  10       87.84       86.47     21.87 o 
  -8   8  10       23.67       39.75     22.86 o 
  -7   8  10      279.04      287.23     25.84 o 
  -6   8  10      804.14      915.35     46.71 o 
  -5   8  10      186.83      169.95     11.93 o 
  -4   8  10      222.73      211.69     12.92 o 
  -3   8  10      192.98      171.94     11.93 o 
  -2   8  10      101.98       81.50      8.94 o 
  -1   8  10      714.65      735.46     20.87 o 
   0   8  10     1223.09     1269.17     33.79 o 
   1   8  10      711.77      782.17     24.85 o 
   2   8  10      104.13       98.39     10.93 o 
   3   8  10      193.62      179.89     11.93 o 
   4   8  10      222.36      241.51     14.91 o 
   5   8  10      189.90      198.77     16.90 o 
   6   8  10      803.67      845.78     32.80 o 
   7   8  10      285.08      301.14     30.81 o 
   8   8  10       23.10       15.90     18.88 o 
  -7   9  10       96.99       51.68     23.85 o 
  -6   9  10      308.11      346.86     35.78 o 
  -5   9  10      174.17      128.21     13.91 o 
  -4   9  10      157.92      136.16     12.92 o 
  -3   9  10      747.67      775.21     25.84 o 
  -2   9  10       38.06       33.79      8.94 o 
  -1   9  10      418.23      390.59     17.89 o 
   0   9  10       63.73       63.61     12.92 o 
   1   9  10      416.88      463.14     24.85 o 
   2   9  10       35.27       36.77     13.91 o 
   3   9  10      745.20      849.75     34.79 o 
   4   9  10      163.50      162.99     15.90 o 
   5   9  10      177.76      155.04     18.88 o 
   6   9  10      306.92      305.12     27.83 o 
   7   9  10      101.22       67.58     24.85 o 
  -6  10  10      110.85       83.48     34.79 o 
  -5  10  10      282.53      298.16     23.85 o 
  -4  10  10       21.77       21.87     13.91 o 
  -3  10  10        0.56        6.96     11.93 o 
  -2  10  10       74.02       62.61     13.91 o 
  -1  10  10      214.50      213.68     16.90 o 
   0  10  10      390.94      397.55     21.87 o 
   1  10  10      218.54      205.73     20.87 o 
   2  10  10       74.69       61.62     15.90 o 
   3  10  10        0.41        2.98     16.90 o 
   4  10  10       23.86       22.86     15.90 o 
   5  10  10      282.27      324.00     28.82 o 
   6  10  10      112.74      101.37     28.82 o 
  -4  11  10       86.02       66.59     21.87 o 
  -3  11  10       75.09       68.58     15.90 o 
  -2  11  10      660.55      675.83     32.80 o 
  -1  11  10      229.41      224.61     20.87 o 
   0  11  10       23.98       -2.98     14.91 o 
   1  11  10      231.35      223.62     21.87 o 
   2  11  10      660.61      764.28     35.78 o 
   3  11  10       76.28       66.59     19.88 o 
   4  11  10       83.64      106.34     21.87 o 
   1   0  11      853.60      837.83     15.90 o 
   2   0  11      279.82      273.31      7.95 o 
   3   0  11     2332.71     2374.34     40.75 o 
   4   0  11     7189.23     7369.51    133.18 o 
   5   0  11      410.67      403.51     12.92 o 
   6   0  11      861.01      830.87     22.86 o 
   7   0  11      404.87      351.83     19.88 o 
   8   0  11      226.36      208.71     16.90 o 
   9   0  11      209.28      202.75     16.90 o 
  10   0  11        0.04        0.00     15.90 o 
  11   0  11        4.19       17.89     20.87 o 
 -11   1  11        0.04        0.99     24.85 o 
 -10   1  11      317.12      330.96     33.79 o 
  -9   1  11      333.21      321.02     21.87 o 
  -8   1  11        9.08       16.90     11.93 o 
  -7   1  11      542.01      520.79     22.86 o 
  -6   1  11     1003.37     1000.82     24.85 o 
  -5   1  11     1575.30     1589.19     33.79 o 
  -4   1  11     1500.12     1479.86     28.82 o 
  -3   1  11      225.21      219.64      5.96 o 
  -2   1  11       50.88       34.79      3.98 o 
  -1   1  11      313.81      292.20      7.95 o 
   0   1  11       17.76       14.91      2.98 o 
   1   1  11      316.07      288.22      7.95 o 
   2   1  11       54.30       37.77      3.98 o 
   3   1  11      239.09      224.61      7.95 o 
   4   1  11     1513.06     1531.55     28.82 o 
   5   1  11     1562.89     1585.21     37.77 o 
   6   1  11     1003.95     1027.66     26.83 o 
   7   1  11      545.00      508.86     19.88 o 
   8   1  11       10.21       -4.97      9.94 o 
   9   1  11      337.99      288.22     23.85 o 
  10   1  11      315.54      317.04     26.83 o 
  11   1  11        0.13        4.97     24.85 o 
 -10   2  11      124.98       95.41     20.87 o 
  -9   2  11       30.02       11.93     13.91 o 
  -8   2  11      463.76      419.41     23.85 o 
  -7   2  11       24.26       17.89      8.94 o 
  -6   2  11      355.91      324.00     15.90 o 
  -5   2  11      278.71      252.44     12.92 o 
  -4   2  11      331.91      322.01      7.95 o 
  -3   2  11     2219.59     2239.18     33.79 o 
  -2   2  11     1215.93     1185.68     19.88 o 
  -1   2  11      443.76      418.42      9.94 o 
   0   2  11       67.60       59.63      4.97 o 
   1   2  11      436.68      401.52      9.94 o 
   2   2  11     1206.85     1214.50     26.83 o 
   3   2  11     2249.48     2281.91     44.72 o 
   4   2  11      330.93      332.94     11.93 o 
   5   2  11      264.41      247.47     10.93 o 
   6   2  11      359.85      358.79     15.90 o 
   7   2  11       23.42       30.81      8.94 o 
   8   2  11      460.50      445.25     17.89 o 
   9   2  11       28.92        2.98     18.88 o 
  10   2  11      122.88       96.40     20.87 o 
 -10   3  11      398.14      416.43     32.80 o 
  -9   3  11      164.16      135.17     16.90 o 
  -8   3  11      124.40       93.42     12.92 o 
  -7   3  11       31.49       32.80     10.93 o 
  -6   3  11      344.25      319.03     15.90 o 
  -5   3  11      458.00      475.07     16.90 o 
  -4   3  11      124.40      117.28      4.97 o 
  -3   3  11     1147.01     1143.94     20.87 o 
  -2   3  11      675.97      627.13     13.91 o 
  -1   3  11     1770.51     1844.61     31.80 o 
   0   3  11     1759.40     1749.20     29.82 o 
   1   3  11     1787.12     1829.71     33.79 o 
   2   3  11      665.11      643.03     16.90 o 
   3   3  11     1124.18     1125.06     24.85 o 
   4   3  11      137.64      124.23      8.94 o 
   5   3  11      469.93      485.01     16.90 o 
   6   3  11      346.83      338.91     15.90 o 
   7   3  11       29.35       21.87      7.95 o 
   8   3  11      126.06      107.34     11.93 o 
   9   3  11      158.51      161.01     19.88 o 
  10   3  11      388.00      404.50     28.82 o 
 -10   4  11      182.70      145.10     21.87 o 
  -9   4  11      470.21      535.69     30.81 o 
  -8   4  11       28.13        1.99      9.94 o 
  -7   4  11       14.11       19.88      9.94 o 
  -6   4  11      276.53      263.37     13.91 o 
  -5   4  11       93.53       71.56      7.95 o 
  -4   4  11      617.72      618.18     14.91 o 
  -3   4  11     1231.52     1207.55     23.85 o 
  -2   4  11      483.67      498.92     13.91 o 
  -1   4  11      562.24      557.56     12.92 o 
   0   4  11      105.09       97.40      8.94 o 
   1   4  11      560.27      544.64     17.89 o 
   2   4  11      495.45      503.89     14.91 o 
   3   4  11     1239.20     1247.30     26.83 o 
   4   4  11      619.15      644.02     17.89 o 
   5   4  11       89.66       72.55      9.94 o 
   6   4  11      277.03      266.36     12.92 o 
   7   4  11       13.04       19.88      8.94 o 
   8   4  11       30.46       22.86     12.92 o 
   9   4  11      462.94      449.23     30.81 o 
  10   4  11      181.81      198.77     21.87 o 
 -10   5  11      185.44      182.87     22.86 o 
  -9   5  11       19.94        4.97     22.86 o 
  -8   5  11      359.73      332.94     22.86 o 
  -7   5  11       52.93       38.76     11.93 o 
  -6   5  11      236.57      189.83     15.90 o 
  -5   5  11      264.71      242.50     11.93 o 
  -4   5  11      448.25      455.19     13.91 o 
  -3   5  11       40.81       34.79      5.96 o 
  -2   5  11     1078.18     1119.09     24.85 o 
  -1   5  11      323.95      309.09      9.94 o 
   0   5  11       70.40       58.64      8.94 o 
   1   5  11      317.73      305.12     15.90 o 
   2   5  11     1092.51     1179.72     28.82 o 
   3   5  11       41.03       23.85      6.96 o 
   4   5  11      449.26      452.21     15.90 o 
   5   5  11      254.60      241.51     11.93 o 
   6   5  11      228.98      223.62     13.91 o 
   7   5  11       54.97       47.71     11.93 o 
   8   5  11      358.48      398.54     24.85 o 
   9   5  11       21.41       25.84     16.90 o 
  10   5  11      192.31      235.55     29.82 o 
  -9   6  11      145.41      107.34     21.87 o 
  -8   6  11       32.20        9.94     15.90 o 
  -7   6  11      782.75      871.62     39.75 o 
  -6   6  11        3.36       16.90     14.91 o 
  -5   6  11     1383.44     1458.99     45.72 o 
  -4   6  11      379.93      343.88     13.91 o 
  -3   6  11      358.40      349.84     12.92 o 
  -2   6  11      296.53      275.30     10.93 o 
  -1   6  11       55.38       49.69      5.96 o 
   0   6  11        1.78        4.97      8.94 o 
   1   6  11       57.04       57.64      7.95 o 
   2   6  11      294.94      314.06     13.91 o 
   3   6  11      327.13      335.93     14.91 o 
   4   6  11      383.94      367.73     14.91 o 
   5   6  11     1361.73     1525.58     40.75 o 
   6   6  11        3.30       -1.99      8.94 o 
   7   6  11      783.48      890.50     36.77 o 
   8   6  11       32.24       13.91     15.90 o 
   9   6  11      144.14      141.13     23.85 o 
  -8   7  11      344.41      382.64     32.80 o 
  -7   7  11       46.16       10.93     19.88 o 
  -6   7  11      307.64      293.19     23.85 o 
  -5   7  11       19.14       -7.95     10.93 o 
  -4   7  11      187.89      153.06     11.93 o 
  -3   7  11       70.59       49.69      9.94 o 
  -2   7  11      855.61      848.76     25.84 o 
  -1   7  11      178.30      152.06     12.92 o 
   0   7  11        9.90       11.93      9.94 o 
   1   7  11      180.82      159.02     10.93 o 
   2   7  11      832.28      904.42     27.83 o 
   3   7  11       75.62       76.53      9.94 o 
   4   7  11      186.14      182.87     13.91 o 
   5   7  11       20.64        9.94      8.94 o 
   6   7  11      315.73      307.10     16.90 o 
   7   7  11       46.17       32.80     14.91 o 
   8   7  11      346.48      371.71     26.83 o 
  -7   8  11       41.57       41.74     20.87 o 
  -6   8  11        0.89        0.00     13.91 o 
  -5   8  11      752.06      777.20     34.79 o 
  -4   8  11      100.04       70.56     10.93 o 
  -3   8  11      975.18     1075.36     28.82 o 
  -2   8  11      221.04      181.88     13.91 o 
  -1   8  11       49.55       41.74      9.94 o 
   0   8  11       19.10       24.85      8.94 o 
   1   8  11       54.03       52.67      8.94 o 
   2   8  11      222.37      218.65     15.90 o 
   3   8  11      971.07     1098.22     35.78 o 
   4   8  11      102.03      106.34     11.93 o 
   5   8  11      739.56      771.24     30.81 o 
   6   8  11        0.66       -0.99     18.88 o 
   7   8  11       45.83       28.82     22.86 o 
  -6   9  11       98.57       53.67     29.82 o 
  -5   9  11       46.30       37.77     16.90 o 
  -4   9  11      573.38      588.37     24.85 o 
  -3   9  11       25.42       15.90     10.93 o 
  -2   9  11      468.09      434.32     17.89 o 
  -1   9  11      127.76      115.29     14.91 o 
   0   9  11      368.41      417.42     22.86 o 
   1   9  11      131.00      142.12     15.90 o 
   2   9  11      459.66      472.09     24.85 o 
   3   9  11       25.67        1.99     10.93 o 
   4   9  11      572.14      628.12     32.80 o 
   5   9  11       44.55       27.83     13.91 o 
   6   9  11       97.44       95.41     21.87 o 
  -5  10  11      121.39      105.35     26.83 o 
  -4  10  11       45.69        7.95     17.89 o 
  -3  10  11       80.70       70.56     14.91 o 
  -2  10  11       40.10       43.73     12.92 o 
  -1  10  11       49.42       47.71     15.90 o 
   0  10  11        2.34      -14.91     14.91 o 
   1  10  11       52.23       67.58     16.90 o 
   2  10  11       41.40      -12.92     14.91 o 
   3  10  11       83.22       96.40     17.89 o 
   4  10  11       45.97       42.74     15.90 o 
   5  10  11      120.00      149.08     30.81 o 
  -2  11  11      307.48      266.36     21.87 o 
  -1  11  11      150.40      141.13     23.85 o 
   0  11  11      287.73      329.96     31.80 o 
   1  11  11      147.16      139.14     21.87 o 
   2  11  11      308.37      313.07     24.85 o 
   0   0  12      144.82      136.16      7.95 o 
   1   0  12     1435.73     1426.20     27.83 o 
   2   0  12     1141.89     1113.13     21.87 o 
   3   0  12      739.39      712.60     15.90 o 
   4   0  12      130.17      123.24      4.97 o 
   5   0  12      285.88      268.34     11.93 o 
   6   0  12     1778.84     1812.81     44.72 o 
   7   0  12      973.60     1019.71     29.82 o 
   8   0  12      103.95       80.50     13.91 o 
   9   0  12       18.36      -17.89     17.89 o 
  10   0  12        5.44       11.93     21.87 o 
 -10   1  12      220.71      222.63     26.83 o 
  -9   1  12      211.53      218.65     18.88 o 
  -8   1  12      256.81      266.36     17.89 o 
  -7   1  12      482.84      506.87     23.85 o 
  -6   1  12      303.41      287.23     12.92 o 
  -5   1  12      360.65      362.76     13.91 o 
  -4   1  12       53.97       42.74      2.98 o 
  -3   1  12      583.63      558.55     11.93 o 
  -2   1  12      600.69      573.46     12.92 o 
  -1   1  12       99.67       85.47      5.96 o 
   0   1  12        0.05        1.99      3.98 o 
   1   1  12       92.86       69.57      4.97 o 
   2   1  12      609.33      596.32     13.91 o 
   3   1  12      573.54      603.28     14.91 o 
   4   1  12       49.70       37.77      4.97 o 
   5   1  12      345.53      320.02     12.92 o 
   6   1  12      299.91      299.15     13.91 o 
   7   1  12      479.42      524.76     18.88 o 
   8   1  12      265.68      265.36     18.88 o 
   9   1  12      215.96      190.82     22.86 o 
  10   1  12      222.97      235.55     30.81 o 
 -10   2  12      242.78      232.56     26.83 o 
  -9   2  12      259.34      260.39     21.87 o 
  -8   2  12       85.44       69.57     13.91 o 
  -7   2  12        8.67        4.97      8.94 o 
  -6   2  12      881.09      920.32     28.82 o 
  -5   2  12      842.84      896.47     22.86 o 
  -4   2  12       62.12       53.67      3.98 o 
  -3   2  12      594.48      594.33     13.91 o 
  -2   2  12      139.04      130.20      5.96 o 
  -1   2  12     1314.53     1362.59     24.85 o 
   0   2  12      939.14      874.60     17.89 o 
   1   2  12     1314.53     1343.71     28.82 o 
   2   2  12      144.12      150.07      6.96 o 
   3   2  12      601.21      619.18     15.90 o 
   4   2  12       69.07       62.61      8.94 o 
   5   2  12      850.08      909.39     25.84 o 
   6   2  12      889.69      942.18     26.83 o 
   7   2  12        9.40        2.98      9.94 o 
   8   2  12       81.67       59.63     10.93 o 
   9   2  12      255.17      244.49     25.84 o 
  10   2  12      237.77      245.48     36.77 o 
 -10   3  12       55.59       60.63     20.87 o 
  -9   3  12      193.01      178.90     18.88 o 
  -8   3  12      993.90     1054.49     38.76 o 
  -7   3  12      178.06      159.02     13.91 o 
  -6   3  12      560.57      571.47     21.87 o 
  -5   3  12      136.54      128.21     10.93 o 
  -4   3  12      595.60      569.48     15.90 o 
  -3   3  12     2300.69     2417.08     40.75 o 
  -2   3  12      470.58      466.12     12.92 o 
  -1   3  12      229.80      213.68      7.95 o 
   0   3  12     1325.41     1303.95     26.83 o 
   1   3  12      228.06      226.60      7.95 o 
   2   3  12      456.95      490.97     14.91 o 
   3   3  12     2291.37     2393.23     44.72 o 
   4   3  12      583.72      526.75     16.90 o 
   5   3  12      154.49      129.20     11.93 o 
   6   3  12      558.62      549.61     19.88 o 
   7   3  12      179.33      156.04     12.92 o 
   8   3  12      996.90     1164.81     58.64 o 
   9   3  12      192.37      205.73     21.87 o 
  10   3  12       58.19       62.61     23.85 o 
  -9   4  12       21.67       31.80     16.90 o 
  -8   4  12      131.93      116.28     13.91 o 
  -7   4  12      794.44      842.80     29.82 o 
  -6   4  12      930.38     1047.53     31.80 o 
  -5   4  12      121.58      119.26     12.92 o 
  -4   4  12      173.02      150.07      7.95 o 
  -3   4  12      799.54      802.05     18.88 o 
  -2   4  12       58.73       50.69      5.96 o 
  -1   4  12      480.63      485.01     12.92 o 
   0   4  12      656.69      695.71     19.88 o 
   1   4  12      471.96      476.06     16.90 o 
   2   4  12       53.40       55.66      6.96 o 
   3   4  12      802.00      793.10     19.88 o 
   4   4  12      186.00      162.00      9.94 o 
   5   4  12      120.50      109.33     10.93 o 
   6   4  12      918.26     1026.66     28.82 o 
   7   4  12      800.32      841.80     25.84 o 
   8   4  12      133.33      124.23     16.90 o 
   9   4  12       21.14        4.97     16.90 o 
  -9   5  12       87.74       61.62     17.89 o 
  -8   5  12       23.22        8.94     13.91 o 
  -7   5  12      277.48      273.31     17.89 o 
  -6   5  12      797.25      823.91     27.83 o 
  -5   5  12       23.68       19.88     10.93 o 
  -4   5  12     1219.44     1231.40     28.82 o 
  -3   5  12       39.08       32.80      5.96 o 
  -2   5  12     1455.60     1537.51     34.79 o 
  -1   5  12     1283.76     1322.83     35.78 o 
   0   5  12      335.25      319.03     14.91 o 
   1   5  12     1275.29     1296.99     37.77 o 
   2   5  12     1445.16     1483.84     33.79 o 
   3   5  12       37.40       31.80      8.94 o 
   4   5  12     1187.60     1173.75     29.82 o 
   5   5  12       25.82       14.91      6.96 o 
   6   5  12      800.63      834.85     26.83 o 
   7   5  12      281.90      294.18     17.89 o 
   8   5  12       24.33        0.00     14.91 o 
   9   5  12       90.66       50.69     25.84 o 
  -8   6  12      306.99      312.07     24.85 o 
  -7   6  12      452.14      437.30     27.83 o 
  -6   6  12       94.81       93.42     13.91 o 
  -5   6  12      131.95      116.28     14.91 o 
  -4   6  12      601.01      584.39     19.88 o 
  -3   6  12      456.85      441.28     15.90 o 
  -2   6  12      381.57      389.60     16.90 o 
  -1   6  12      180.65      158.02     11.93 o 
   0   6  12      172.55      125.23     10.93 o 
   1   6  12      182.12      182.87     11.93 o 
   2   6  12      393.53      423.39     16.90 o 
   3   6  12      455.95      468.11     18.88 o 
   4   6  12      611.24      632.10     22.86 o 
   5   6  12      133.61      133.18     11.93 o 
   6   6  12       93.50      132.18     14.91 o 
   7   6  12      458.07      504.88     28.82 o 
   8   6  12      306.78      319.03     27.83 o 
  -8   7  12       58.56       31.80     18.88 o 
  -7   7  12        5.28       14.91     17.89 o 
  -6   7  12      387.39      365.74     26.83 o 
  -5   7  12      104.27       84.48     18.88 o 
  -4   7  12       11.62       17.89      9.94 o 
  -3   7  12       92.68       85.47     10.93 o 
  -2   7  12       49.67       47.71      9.94 o 
  -1   7  12      184.93      186.85     13.91 o 
   0   7  12     1074.20     1185.68     35.78 o 
   1   7  12      173.06      166.97     11.93 o 
   2   7  12       46.19       26.83      8.94 o 
   3   7  12       98.17       96.40     11.93 o 
   4   7  12       10.62        4.97     10.93 o 
   5   7  12      107.11      113.30     14.91 o 
   6   7  12      396.09      413.45     22.86 o 
   7   7  12        7.30        7.95     15.90 o 
   8   7  12       58.80       52.67     17.89 o 
  -7   8  12       90.37       87.46     21.87 o 
  -6   8  12      593.47      632.10     38.76 o 
  -5   8  12       24.07       27.83     16.90 o 
  -4   8  12      210.74      216.66     17.89 o 
  -3   8  12       13.50        5.96      9.94 o 
  -2   8  12      242.57      250.45     14.91 o 
  -1   8  12      860.80      898.45     30.81 o 
   0   8  12        0.51       -2.98      8.94 o 
   1   8  12      855.39      954.11     30.81 o 
   2   8  12      235.45      220.64     14.91 o 
   3   8  12       14.64       20.87     10.93 o 
   4   8  12      200.48      215.67     15.90 o 
   5   8  12       25.20       17.89     13.91 o 
   6   8  12      589.57      608.25     40.75 o 
   7   8  12       92.52       58.64     21.87 o 
  -5   9  12      270.18      325.99     34.79 o 
  -4   9  12      299.17      231.57     21.87 o 
  -3   9  12       90.66       79.51     15.90 o 
  -2   9  12      339.87      370.71     19.88 o 
  -1   9  12      588.51      632.10     25.84 o 
   0   9  12       54.16       35.78     14.91 o 
   1   9  12      592.32      633.09     28.82 o 
   2   9  12      343.36      383.63     22.86 o 
   3   9  12       91.94       80.50     19.88 o 
   4   9  12      299.47      340.90     25.84 o 
   5   9  12      276.04      289.21     26.83 o 
  -4  10  12      110.40      109.33     27.83 o 
  -3  10  12        2.83      -16.90     17.89 o 
  -2  10  12       42.65       36.77     17.89 o 
  -1  10  12      113.13      115.29     21.87 o 
   0  10  12       62.17       63.61     15.90 o 
   1  10  12      109.76       93.42     16.90 o 
   2  10  12       41.35       32.80     16.90 o 
   3  10  12        3.87        1.99     14.91 o 
   4  10  12      109.89      125.23     22.86 o 
   1   0  13     4202.72     4441.58     89.45 o 
   2   0  13      163.88      128.21      6.96 o 
   3   0  13        0.59        2.98      3.98 o 
   4   0  13      144.41      150.07      9.94 o 
   5   0  13        0.85       -1.99      7.95 o 
   6   0  13       43.85       25.84      7.95 o 
   7   0  13        1.01       -5.96      8.94 o 
   8   0  13       61.93       58.64     13.91 o 
   9   0  13      469.50      410.47     32.80 o 
  10   0  13       49.31       92.43     25.84 o 
 -10   1  13      266.66      232.56     32.80 o 
  -9   1  13      332.84      361.77     24.85 o 
  -8   1  13       61.96       40.75     13.91 o 
  -7   1  13      151.84      131.19     14.91 o 
  -6   1  13       64.45       52.67      7.95 o 
  -5   1  13       12.05        1.99      7.95 o 
  -4   1  13      787.87      786.15     22.86 o 
  -3   1  13       36.15       31.80      3.98 o 
  -2   1  13      871.49      880.56     19.88 o 
  -1   1  13       73.20       77.52      6.96 o 
   0   1  13        0.07        4.97      3.98 o 
   1   1  13       70.70       57.64      5.96 o 
   2   1  13      874.28      848.76     20.87 o 
   3   1  13       40.54       40.75      6.96 o 
   4   1  13      781.48      767.26     21.87 o 
   5   1  13       12.30        2.98      7.95 o 
   6   1  13       64.30       64.60      9.94 o 
   7   1  13      148.16      138.15     13.91 o 
   8   1  13       61.94       50.69     13.91 o 
   9   1  13      336.47      338.91     32.80 o 
  10   1  13      266.92      250.45     27.83 o 
  -9   2  13       31.28       43.73     15.90 o 
  -8   2  13      137.08      129.20     16.90 o 
  -7   2  13      314.59      281.26     16.90 o 
  -6   2  13      176.27      152.06     12.92 o 
  -5   2  13       80.95       71.56      8.94 o 
  -4   2  13      611.82      614.21     17.89 o 
  -3   2  13     1106.64     1165.80     23.85 o 
  -2   2  13       31.87       26.83      4.97 o 
  -1   2  13      137.57      121.25      6.96 o 
   0   2  13        1.38        1.99      4.97 o 
   1   2  13      137.84      126.22      6.96 o 
   2   2  13       28.13       17.89      4.97 o 
   3   2  13     1085.57     1134.99     27.83 o 
   4   2  13      611.42      606.26     19.88 o 
   5   2  13       77.98       62.61      9.94 o 
   6   2  13      188.69      140.13     11.93 o 
   7   2  13      306.25      267.35     15.90 o 
   8   2  13      131.23      100.38     14.91 o 
   9   2  13       29.70       26.83     20.87 o 
  -9   3  13      177.76      169.95     20.87 o 
  -8   3  13      238.61      222.63     18.88 o 
  -7   3  13      124.68      121.25     13.91 o 
  -6   3  13      551.49      571.47     22.86 o 
  -5   3  13     1964.90     2071.21     53.67 o 
  -4   3  13      169.28      158.02     11.93 o 
  -3   3  13      465.13      440.28     12.92 o 
  -2   3  13      587.94      608.25     15.90 o 
  -1   3  13      129.47      118.27      6.96 o 
   0   3  13      289.91      266.36      9.94 o 
   1   3  13      122.88      122.25      6.96 o 
   2   3  13      564.31      623.15     19.88 o 
   3   3  13      478.00      470.10     15.90 o 
   4   3  13      180.22      178.90     10.93 o 
   5   3  13     1956.73     2077.18     52.67 o 
   6   3  13      560.09      558.55     22.86 o 
   7   3  13      132.79      114.29     13.91 o 
   8   3  13      240.52      226.60     22.86 o 
   9   3  13      178.06      212.69     22.86 o 
  -9   4  13       32.85       56.65     21.87 o 
  -8   4  13      287.68      296.17     19.88 o 
  -7   4  13      405.80      447.24     21.87 o 
  -6   4  13      132.21      124.23     12.92 o 
  -5   4  13      195.52      178.90     14.91 o 
  -4   4  13      761.29      776.21     25.84 o 
  -3   4  13      272.60      244.49      9.94 o 
  -2   4  13       55.42       46.71      5.96 o 
  -1   4  13        6.55        0.99      4.97 o 
   0   4  13       29.61       12.92      7.95 o 
   1   4  13        6.01       -7.95      7.95 o 
   2   4  13       60.63       46.71      8.94 o 
   3   4  13      289.66      271.33     12.92 o 
   4   4  13      772.13      808.01     23.85 o 
   5   4  13      209.30      203.74     13.91 o 
   6   4  13      127.99      131.19     11.93 o 
   7   4  13      403.47      426.37     18.88 o 
   8   4  13      285.12      306.11     23.85 o 
   9   4  13       31.08       42.74     22.86 o 
  -8   5  13        1.80       10.93     12.92 o 
  -7   5  13      285.33      268.34     19.88 o 
  -6   5  13      323.07      293.19     17.89 o 
  -5   5  13      219.01      208.71     14.91 o 
  -4   5  13      663.38      661.91     24.85 o 
  -3   5  13      805.72      862.67     23.85 o 
  -2   5  13      127.91      116.28      9.94 o 
  -1   5  13      345.77      357.79     17.89 o 
   0   5  13       19.61       10.93      8.94 o 
   1   5  13      352.26      362.76     17.89 o 
   2   5  13      136.26      104.36      8.94 o 
   3   5  13      803.54      853.73     24.85 o 
   4   5  13      651.80      652.97     21.87 o 
   5   5  13      220.20      213.68     13.91 o 
   6   5  13      331.67      300.15     17.89 o 
   7   5  13      281.21      308.10     21.87 o 
   8   5  13        1.62        4.97     15.90 o 
  -8   6  13       19.49       13.91     21.87 o 
  -7   6  13      212.07      167.96     22.86 o 
  -6   6  13       64.90       51.68     18.88 o 
  -5   6  13      203.17      169.95     20.87 o 
  -4   6  13      551.81      570.48     30.81 o 
  -3   6  13       26.33        1.99      8.94 o 
  -2   6  13     1054.89     1174.75     32.80 o 
  -1   6  13       71.67       63.61     10.93 o 
   0   6  13     1150.91     1286.06     40.75 o 
   1   6  13       74.64       48.70      8.94 o 
   2   6  13     1066.95     1210.53     35.78 o 
   3   6  13       24.22       22.86      9.94 o 
   4   6  13      544.52      577.44     23.85 o 
   5   6  13      203.33      197.78     14.91 o 
   6   6  13       63.95       48.70     14.91 o 
   7   6  13      201.07      162.99     18.88 o 
   8   6  13       18.25       20.87     22.86 o 
  -7   7  13       71.72       35.78     21.87 o 
  -6   7  13       76.11       69.57     22.86 o 
  -5   7  13      146.91      150.07     22.86 o 
  -4   7  13      310.58      317.04     24.85 o 
  -3   7  13       73.29       59.63     11.93 o 
  -2   7  13      161.56      133.18     11.93 o 
  -1   7  13      530.28      585.39     24.85 o 
   0   7  13       45.56       28.82     14.91 o 
   1   7  13      530.45      593.34     22.86 o 
   2   7  13      167.18      148.09     14.91 o 
   3   7  13       78.95       93.42     13.91 o 
   4   7  13      309.73      319.03     17.89 o 
   5   7  13      151.94      142.12     17.89 o 
   6   7  13       77.00       65.60     13.91 o 
   7   7  13       70.85       62.61     19.88 o 
  -6   8  13        2.68      -20.87     20.87 o 
  -5   8  13       62.60       69.57     20.87 o 
  -4   8  13       99.11      109.33     21.87 o 
  -3   8  13       70.30       60.63     14.91 o 
  -2   8  13      301.76      296.17     17.89 o 
  -1   8  13       32.78       16.90     10.93 o 
   0   8  13      525.80      512.83     22.86 o 
   1   8  13       32.17       22.86     11.93 o 
   2   8  13      308.04      317.04     22.86 o 
   3   8  13       71.42       55.66     12.92 o 
   4   8  13      101.05       85.47     15.90 o 
   5   8  13       65.42       53.67     15.90 o 
   6   8  13        2.70       28.82     20.87 o 
  -4   9  13      124.49      165.98     30.81 o 
  -3   9  13      380.55      392.58     22.86 o 
  -2   9  13      239.81      211.69     16.90 o 
  -1   9  13       41.87       20.87     11.93 o 
   0   9  13       69.58       57.64     16.90 o 
   1   9  13       43.85       19.88     16.90 o 
   2   9  13      241.53      234.55     23.85 o 
   3   9  13      381.33      419.41     28.82 o 
   4   9  13      119.79      121.25     18.88 o 
  -2  10  13       89.27       74.54     25.84 o 
  -1  10  13       23.17       22.86     14.91 o 
   0  10  13        0.22        2.98     20.87 o 
   1  10  13       21.95       22.86     19.88 o 
   2  10  13       87.69       90.44     19.88 o 
   0   0  14     2117.52     2153.71     69.57 o 
   1   0  14       70.75       87.46      7.95 o 
   2   0  14      184.55      170.94      8.94 o 
   3   0  14       25.16       19.88      4.97 o 
   4   0  14      207.56      214.67     11.93 o 
   5   0  14      181.35      146.10     10.93 o 
   6   0  14        9.05       -0.99      8.94 o 
   7   0  14      102.26       75.53     12.92 o 
   8   0  14     1320.33     1476.88     57.64 o 
   9   0  14      281.48      255.42     30.81 o 
  -9   1  14       29.36       43.73     20.87 o 
  -8   1  14      174.40      178.90     18.88 o 
  -7   1  14      190.64      163.99     17.89 o 
  -6   1  14       30.71       34.79      7.95 o 
  -5   1  14      425.65      428.36     16.90 o 
  -4   1  14      360.48      379.66     14.91 o 
  -3   1  14      108.83      113.30      7.95 o 
  -2   1  14       25.53       17.89      4.97 o 
  -1   1  14      939.94      977.96     25.84 o 
   0   1  14     1209.27     1183.69     28.82 o 
   1   1  14      930.76     1019.71     24.85 o 
   2   1  14       25.61       21.87      5.96 o 
   3   1  14      100.76      109.33      8.94 o 
   4   1  14      366.75      369.72     14.91 o 
   5   1  14      416.60      459.17     20.87 o 
   6   1  14       36.26       36.77     12.92 o 
   7   1  14      184.96      155.04     14.91 o 
   8   1  14      180.05      164.98     16.90 o 
   9   1  14       32.07       27.83     16.90 o 
  -9   2  14      155.75      138.15     19.88 o 
  -8   2  14      194.32      155.04     19.88 o 
  -7   2  14       51.23       34.79     10.93 o 
  -6   2  14      199.88      218.65     14.91 o 
  -5   2  14      289.13      285.24     14.91 o 
  -4   2  14      470.98      467.12     17.89 o 
  -3   2  14       54.85       55.66      6.96 o 
  -2   2  14      444.65      426.37     13.91 o 
  -1   2  14      117.48      109.33      7.95 o 
   0   2  14      283.70      280.27      9.94 o 
   1   2  14      122.98      121.25      7.95 o 
   2   2  14      455.75      479.04     15.90 o 
   3   2  14       58.49       56.65      8.94 o 
   4   2  14      472.90      461.15     18.88 o 
   5   2  14      285.31      264.37     15.90 o 
   6   2  14      202.45      181.88     15.90 o 
   7   2  14       50.55       44.72     11.93 o 
   8   2  14      198.79      150.07     19.88 o 
   9   2  14      156.44      197.78     28.82 o 
  -8   3  14      283.90      215.67     22.86 o 
  -7   3  14      379.64      391.58     21.87 o 
  -6   3  14      405.22      436.31     20.87 o 
  -5   3  14      269.65      257.41     15.90 o 
  -4   3  14      500.71      529.73     19.88 o 
  -3   3  14      198.39      189.83     10.93 o 
  -2   3  14      879.43      899.45     21.87 o 
  -1   3  14      900.62      951.13     24.85 o 
   0   3  14        3.47       -0.99      5.96 o 
   1   3  14      887.40      970.01     26.83 o 
   2   3  14      868.31      941.19     28.82 o 
   3   3  14      190.03      201.75     12.92 o 
   4   3  14      493.21      535.69     19.88 o 
   5   3  14      273.24      259.40     13.91 o 
   6   3  14      405.07      392.58     19.88 o 
   7   3  14      369.97      377.67     20.87 o 
   8   3  14      285.22      262.38     23.85 o 
  -8   4  14       28.70       20.87     16.90 o 
  -7   4  14      186.96      162.00     16.90 o 
  -6   4  14      500.07      524.76     24.85 o 
  -5   4  14      542.44      572.47     22.86 o 
  -4   4  14       16.02        1.99      9.94 o 
  -3   4  14       96.98       90.44      9.94 o 
  -2   4  14      622.55      602.28     19.88 o 
  -1   4  14      129.55      116.28     10.93 o 
   0   4  14      323.44      348.85     15.90 o 
   1   4  14      133.93      104.36     10.93 o 
   2   4  14      640.68      665.89     21.87 o 
   3   4  14       95.28       79.51      9.94 o 
   4   4  14       15.88       16.90      8.94 o 
   5   4  14      545.38      561.53     22.86 o 
   6   4  14      497.36      526.75     20.87 o 
   7   4  14      190.82      184.86     15.90 o 
   8   4  14       27.58       39.75     23.85 o 
  -8   5  14       58.57       68.58     20.87 o 
  -7   5  14      225.91      196.79     18.88 o 
  -6   5  14      494.58      480.04     27.83 o 
  -5   5  14      606.53      657.94     29.82 o 
  -4   5  14      235.57      207.72     15.90 o 
  -3   5  14      142.46      152.06     17.89 o 
  -2   5  14      333.13      319.03     16.90 o 
  -1   5  14       79.48       98.39     13.91 o 
   0   5  14       70.47       74.54      9.94 o 
   1   5  14       81.80       92.43     11.93 o 
   2   5  14      337.33      290.21     14.91 o 
   3   5  14      137.34      112.31     10.93 o 
   4   5  14      236.74      204.74     12.92 o 
   5   5  14      616.31      657.94     25.84 o 
   6   5  14      491.77      460.16     22.86 o 
   7   5  14      221.30      210.70     19.88 o 
   8   5  14       58.93       61.62     19.88 o 
  -7   6  14        7.65      -22.86     22.86 o 
  -6   6  14      137.14      172.93     23.85 o 
  -5   6  14       75.26       60.63     17.89 o 
  -4   6  14       70.62       60.63     15.90 o 
  -3   6  14      595.57      613.21     31.80 o 
  -2   6  14     1129.11     1223.45     39.75 o 
  -1   6  14      553.55      589.36     26.83 o 
   0   6  14      692.06      729.50     28.82 o 
   1   6  14      546.72      601.29     23.85 o 
   2   6  14     1124.57     1263.20     39.75 o 
   3   6  14      595.68      721.55     26.83 o 
   4   6  14       72.27       81.50     13.91 o 
   5   6  14       79.60       82.49     14.91 o 
   6   6  14      143.81      165.98     17.89 o 
   7   6  14        6.95       42.74     17.89 o 
  -6   7  14      145.54      173.93     22.86 o 
  -5   7  14       55.36       69.57     20.87 o 
  -4   7  14        4.41       12.92     13.91 o 
  -3   7  14       46.40       53.67     14.91 o 
  -2   7  14      140.36      110.32     14.91 o 
  -1   7  14      101.93      121.25     16.90 o 
   0   7  14      121.52      108.33     14.91 o 
   1   7  14      103.75       89.45     12.92 o 
   2   7  14      147.36      154.05     13.91 o 
   3   7  14       46.68       46.71     12.92 o 
   4   7  14        5.14       13.91     11.93 o 
   5   7  14       53.21       34.79     13.91 o 
   6   7  14      146.72      125.23     24.85 o 
  -5   8  14       26.39       15.90     20.87 o 
  -4   8  14      216.62      210.70     23.85 o 
  -3   8  14      180.24      189.83     23.85 o 
  -2   8  14      384.20      387.61     24.85 o 
  -1   8  14      678.78      764.28     31.80 o 
   0   8  14     1091.11     1209.53     47.71 o 
   1   8  14      677.30      742.42     36.77 o 
   2   8  14      390.48      427.36     24.85 o 
   3   8  14      186.51      172.93     18.88 o 
   4   8  14      215.35      230.58     26.83 o 
   5   8  14       28.29       24.85     16.90 o 
  -3   9  14      176.70      194.80     32.80 o 
  -2   9  14        5.28        7.95     14.91 o 
  -1   9  14      386.48      397.55     22.86 o 
   0   9  14       90.63       70.56     17.89 o 
   1   9  14      380.19      360.77     27.83 o 
   2   9  14        6.08       -8.94     17.89 o 
   3   9  14      177.70      193.80     22.86 o 
   1   0  15      478.41      436.31     16.90 o 
   2   0  15     1014.71     1075.36     35.78 o 
   3   0  15        5.79       11.93      6.96 o 
   4   0  15      158.89      147.09     10.93 o 
   5   0  15      116.94      102.37     11.93 o 
   6   0  15     1656.18     1807.84     57.64 o 
   7   0  15       30.08       25.84     13.91 o 
   8   0  15      336.39      305.12     24.85 o 
  -8   1  15       17.79       34.79     15.90 o 
  -7   1  15      210.71      220.64     21.87 o 
  -6   1  15       33.03       27.83     10.93 o 
  -5   1  15       73.84       62.61     10.93 o 
  -4   1  15      229.50      232.56     12.92 o 
  -3   1  15     1485.88     1569.31     41.74 o 
  -2   1  15       94.37       78.52      8.94 o 
  -1   1  15       67.14       61.62      6.96 o 
   0   1  15       17.96       21.87      6.96 o 
   1   1  15       64.62       62.61      7.95 o 
   2   1  15       91.02       65.60      8.94 o 
   3   1  15     1484.21     1610.06     46.71 o 
   4   1  15      232.99      237.53     16.90 o 
   5   1  15       76.73       48.70     12.92 o 
   6   1  15       35.13       52.67     12.92 o 
   7   1  15      203.31      189.83     15.90 o 
   8   1  15       17.19       21.87     13.91 o 
  -8   2  15       27.32       -6.96     16.90 o 
  -7   2  15       76.72       65.60     13.91 o 
  -6   2  15       32.91       42.74     11.93 o 
  -5   2  15       40.12       32.80      8.94 o 
  -4   2  15      413.64      417.42     16.90 o 
  -3   2  15      351.77      375.68     15.90 o 
  -2   2  15      209.99      211.69      9.94 o 
  -1   2  15      409.85      426.37     13.91 o 
   0   2  15        7.92        3.98      6.96 o 
   1   2  15      399.04      397.55     15.90 o 
   2   2  15      214.17      203.74     14.91 o 
   3   2  15      348.38      377.67     18.88 o 
   4   2  15      417.33      420.40     19.88 o 
   5   2  15       39.78       36.77     10.93 o 
   6   2  15       33.74       14.91     12.92 o 
   7   2  15       78.55       82.49     13.91 o 
   8   2  15       26.27       24.85     21.87 o 
  -8   3  15      111.76      103.36     20.87 o 
  -7   3  15      236.02      235.55     21.87 o 
  -6   3  15       93.32       65.60     13.91 o 
  -5   3  15      161.35      122.25     14.91 o 
  -4   3  15      155.36      160.01     12.92 o 
  -3   3  15      170.53      154.05     10.93 o 
  -2   3  15      162.70      141.13     11.93 o 
  -1   3  15     1811.15     1940.02     49.69 o 
   0   3  15       54.57       51.68      7.95 o 
   1   3  15     1817.99     1967.85     48.70 o 
   2   3  15      166.57      165.98     10.93 o 
   3   3  15      175.42      175.91     12.92 o 
   4   3  15      158.78      150.07     11.93 o 
   5   3  15      164.21      151.07     13.91 o 
   6   3  15       98.02       76.53     13.91 o 
   7   3  15      244.47      224.61     16.90 o 
   8   3  15      115.64      142.12     20.87 o 
  -7   4  15      109.73       94.42     16.90 o 
  -6   4  15       11.68       -3.98     14.91 o 
  -5   4  15      108.96       93.42     14.91 o 
  -4   4  15      913.70      983.93     40.75 o 
  -3   4  15      187.78      168.96     14.91 o 
  -2   4  15      189.32      157.03     11.93 o 
  -1   4  15       76.62       69.57     10.93 o 
   0   4  15      400.76      410.47     17.89 o 
   1   4  15       78.20       47.71      9.94 o 
   2   4  15      180.95      167.96     13.91 o 
   3   4  15      189.50      175.91     12.92 o 
   4   4  15      900.40     1003.80     30.81 o 
   5   4  15      104.17       92.43     11.93 o 
   6   4  15       12.84       16.90     12.92 o 
   7   4  15      108.08       99.39     14.91 o 
  -7   5  15      354.77      332.94     27.83 o 
  -6   5  15      194.21      191.82     20.87 o 
  -5   5  15       45.54       50.69     14.91 o 
  -4   5  15      304.33      320.02     24.85 o 
  -3   5  15      374.87      397.55     24.85 o 
  -2   5  15       22.27       12.92      9.94 o 
  -1   5  15       15.34        2.98      9.94 o 
   0   5  15       32.09       20.87      9.94 o 
   1   5  15       15.16        6.96      9.94 o 
   2   5  15       18.50        5.96      9.94 o 
   3   5  15      369.21      363.75     15.90 o 
   4   5  15      307.71      336.92     17.89 o 
   5   5  15       52.42       45.72     11.93 o 
   6   5  15      198.63      210.70     17.89 o 
   7   5  15      353.85      332.94     27.83 o 
  -6   6  15      204.06      182.87     27.83 o 
  -5   6  15      384.02      383.63     30.81 o 
  -4   6  15       71.41       55.66     15.90 o 
  -3   6  15       46.63       14.91     12.92 o 
  -2   6  15     1374.63     1577.26     60.63 o 
  -1   6  15       19.92       11.93     10.93 o 
   0   6  15       35.28       18.88     11.93 o 
   1   6  15       20.16        9.94      9.94 o 
   2   6  15     1364.81     1542.48     56.65 o 
   3   6  15       51.69       25.84     12.92 o 
   4   6  15       70.96       57.64     14.91 o 
   5   6  15      375.72      399.53     23.85 o 
   6   6  15      204.22      215.67     19.88 o 
  -5   7  15      369.06      362.76     29.82 o 
  -4   7  15        5.17      -15.90     26.83 o 
  -3   7  15      255.16      211.69     23.85 o 
  -2   7  15       25.70       15.90     12.92 o 
  -1   7  15      141.05      114.29     16.90 o 
   0   7  15        1.59        6.96     16.90 o 
   1   7  15      144.37      101.37     15.90 o 
   2   7  15       23.04       17.89     11.93 o 
   3   7  15      258.76      241.51     17.89 o 
   4   7  15        5.09        2.98     12.92 o 
   5   7  15      367.37      428.36     26.83 o 
  -3   8  15      214.52      163.99     26.83 o 
  -2   8  15      328.38      328.97     29.82 o 
  -1   8  15       93.64       85.47     16.90 o 
   0   8  15      260.96      252.44     30.81 o 
   1   8  15       95.10       83.48     19.88 o 
   2   8  15      331.37      315.06     26.83 o 
   3   8  15      217.09      299.15     24.85 o 
   0   0  16       67.68       59.63     10.93 o 
   1   0  16       65.88       64.60      7.95 o 
   2   0  16       13.79       14.91      7.95 o 
   3   0  16      254.42      225.61     14.91 o 
   4   0  16      120.79      111.31     12.92 o 
   5   0  16      273.73      276.29     18.88 o 
   6   0  16       19.69        7.95     13.91 o 
   7   0  16      395.50      400.53     23.85 o 
  -7   1  16       48.57        3.98     15.90 o 
  -6   1  16      291.16      304.12     22.86 o 
  -5   1  16      851.33      935.23     34.79 o 
  -4   1  16       27.49       11.93      7.95 o 
  -3   1  16       97.90       67.58     10.93 o 
  -2   1  16      135.29      142.12     10.93 o 
  -1   1  16      867.59      949.14     24.85 o 
   0   1  16      135.12      108.33     10.93 o 
   1   1  16      864.62      953.12     33.79 o 
   2   1  16      134.89      107.34     11.93 o 
   3   1  16       93.39       96.40     11.93 o 
   4   1  16       25.43       18.88      9.94 o 
   5   1  16      851.70      978.96     35.78 o 
   6   1  16      293.54      307.10     19.88 o 
   7   1  16       46.56       41.74     15.90 o 
  -7   2  16       49.69       23.85     17.89 o 
  -6   2  16      167.77      118.27     19.88 o 
  -5   2  16      424.82      457.18     21.87 o 
  -4   2  16       37.17       36.77      9.94 o 
  -3   2  16      343.58      345.87     15.90 o 
  -2   2  16      140.40      137.15     14.91 o 
  -1   2  16      374.29      398.54     16.90 o 
   0   2  16        0.46        6.96      7.95 o 
   1   2  16      372.99      379.66     16.90 o 
   2   2  16      139.51      130.20     13.91 o 
   3   2  16      345.08      368.72     17.89 o 
   4   2  16       37.47       17.89     10.93 o 
   5   2  16      429.25      484.01     22.86 o 
   6   2  16      166.99      126.22     16.90 o 
   7   2  16       48.47       45.72     16.90 o 
  -7   3  16      150.48      112.31     23.85 o 
  -6   3  16      165.87      130.20     19.88 o 
  -5   3  16       58.48       54.66     13.91 o 
  -4   3  16        3.83        0.99      9.94 o 
  -3   3  16      530.21      564.52     23.85 o 
  -2   3  16      421.99      398.54     23.85 o 
  -1   3  16      744.13      745.40     25.84 o 
   0   3  16     1166.61     1268.17     37.77 o 
   1   3  16      764.10      811.99     26.83 o 
   2   3  16      429.65      479.04     20.87 o 
   3   3  16      528.02      586.38     21.87 o 
   4   3  16        3.23        9.94     10.93 o 
   5   3  16       55.10       45.72     12.92 o 
   6   3  16      164.39      131.19     14.91 o 
   7   3  16      148.27      105.35     16.90 o 
  -6   4  16      246.06      278.28     26.83 o 
  -5   4  16      180.33      171.94     18.88 o 
  -4   4  16        8.71        4.97     10.93 o 
  -3   4  16      321.14      339.90     21.87 o 
  -2   4  16      135.80      117.28     14.91 o 
  -1   4  16      147.46      132.18     12.92 o 
   0   4  16       37.16       14.91      8.94 o 
   1   4  16      141.19      143.12     14.91 o 
   2   4  16      133.92      133.18     12.92 o 
   3   4  16      323.42      337.91     17.89 o 
   4   4  16        7.77        0.99     10.93 o 
   5   4  16      176.43      160.01     13.91 o 
   6   4  16      236.50      256.42     19.88 o 
  -6   5  16      143.04      132.18     23.85 o 
  -5   5  16       25.62       23.85     17.89 o 
  -4   5  16      346.46      317.04     27.83 o 
  -3   5  16      111.31      109.33     20.87 o 
  -2   5  16      213.27      232.56     22.86 o 
  -1   5  16      331.30      325.99     18.88 o 
   0   5  16      133.26      110.32     14.91 o 
   1   5  16      325.03      339.90     18.88 o 
   2   5  16      209.32      214.67     15.90 o 
   3   5  16      106.01       93.42     13.91 o 
   4   5  16      331.57      328.97     18.88 o 
   5   5  16       25.44       25.84     12.92 o 
   6   5  16      147.19      147.09     18.88 o 
  -5   6  16      122.25       66.59     20.87 o 
  -4   6  16      282.27      278.28     27.83 o 
  -3   6  16       57.78       53.67     20.87 o 
  -2   6  16      407.58      349.84     25.84 o 
  -1   6  16       29.21       15.90     13.91 o 
   0   6  16      390.18      432.33     24.85 o 
   1   6  16       28.66       24.85     11.93 o 
   2   6  16      406.49      439.29     24.85 o 
   3   6  16       56.84       58.64     13.91 o 
   4   6  16      286.60      321.02     22.86 o 
   5   6  16      124.23      109.33     19.88 o 
  -3   7  16       27.58       13.91     16.90 o 
  -2   7  16       86.16      108.33     24.85 o 
  -1   7  16        0.04        2.98     13.91 o 
   0   7  16      215.48      225.61     20.87 o 
   1   7  16        0.01        0.00     13.91 o 
   2   7  16       87.12       82.49     15.90 o 
   3   7  16       31.14       14.91     17.89 o 
   0   8  16      204.32      228.59     23.85 o 
   1   0  17     1303.69     1525.58     53.67 o 
   2   0  17       40.28       35.78     10.93 o 
   3   0  17      168.02      175.91     14.91 o 
   4   0  17     1024.81     1205.56     43.73 o 
   5   0  17      145.76      154.05     16.90 o 
   6   0  17       78.56       72.55     19.88 o 
  -6   1  17       53.56       59.63     17.89 o 
  -5   1  17       76.93       76.53     15.90 o 
  -4   1  17     1048.55     1104.18     41.74 o 
  -3   1  17      132.28      123.24     17.89 o 
  -2   1  17      130.12      131.19     18.88 o 
  -1   1  17      393.65      373.69     19.88 o 
   0   1  17      403.09      433.33     18.88 o 
   1   1  17      393.96      387.61     20.87 o 
   2   1  17      131.56      107.34     15.90 o 
   3   1  17      130.90      131.19     14.91 o 
   4   1  17     1044.30     1159.84     44.72 o 
   5   1  17       73.15       66.59     16.90 o 
   6   1  17       51.12       31.80     14.91 o 
  -6   2  17      316.82      305.12     28.82 o 
  -5   2  17      261.09      239.52     21.87 o 
  -4   2  17       33.22       14.91     13.91 o 
  -3   2  17      617.21      677.82     30.81 o 
  -2   2  17      141.93      144.11     14.91 o 
  -1   2  17       23.59        8.94     10.93 o 
   0   2  17       21.66       30.81     11.93 o 
   1   2  17       25.19       11.93     10.93 o 
   2   2  17      142.08      148.09     11.93 o 
   3   2  17      606.66      720.55     30.81 o 
   4   2  17       32.66        6.96     12.92 o 
   5   2  17      266.60      241.51     20.87 o 
   6   2  17      319.15      342.88     24.85 o 
  -6   3  17      281.01      254.43     27.83 o 
  -5   3  17      258.42      267.35     27.83 o 
  -4   3  17       96.30       93.42     14.91 o 
  -3   3  17      327.19      344.87     21.87 o 
  -2   3  17      494.95      522.77     23.85 o 
  -1   3  17      164.81      146.10     16.90 o 
   0   3  17        1.17       -0.99     10.93 o 
   1   3  17      158.61      169.95     15.90 o 
   2   3  17      480.72      525.75     22.86 o 
   3   3  17      323.56      355.80     19.88 o 
   4   3  17       89.40       71.56     12.92 o 
   5   3  17      260.46      241.51     18.88 o 
   6   3  17      286.08      304.12     20.87 o 
  -5   4  17      478.39      537.68     30.81 o 
  -4   4  17      175.13      143.12     19.88 o 
  -3   4  17      184.49      136.16     16.90 o 
  -2   4  17        5.95        2.98      9.94 o 
  -1   4  17       33.44       45.72     13.91 o 
   0   4  17        1.63       -3.98     11.93 o 
   1   4  17       31.90       11.93     11.93 o 
   2   4  17        5.48        2.98     11.93 o 
   3   4  17      187.32      174.92     14.91 o 
   4   4  17      172.88      153.06     15.90 o 
   5   4  17      491.05      583.40     27.83 o 
  -4   5  17      539.25      603.28     36.77 o 
  -3   5  17      385.91      415.44     29.82 o 
  -2   5  17      189.99      204.74     20.87 o 
  -1   5  17      104.24      139.14     24.85 o 
   0   5  17      126.10      140.13     19.88 o 
   1   5  17      110.44      109.33     14.91 o 
   2   5  17      186.03      179.89     16.90 o 
   3   5  17      389.13      431.34     24.85 o 
   4   5  17      533.80      552.59     28.82 o 
  -3   6  17       71.18       83.48     20.87 o 
  -2   6  17      292.14      256.42     26.83 o 
  -1   6  17      217.52      254.43     30.81 o 
   0   6  17      431.77      478.05     34.79 o 
   1   6  17      219.28      239.52     20.87 o 
   2   6  17      288.25      345.87     25.84 o 
   3   6  17       71.52       72.55     15.90 o 
   0   0  18      538.67      539.67     59.63 o 
   1   0  18      445.24      395.56     30.81 o 
   2   0  18      185.61      195.79     18.88 o 
   3   0  18       14.78       -1.99     14.91 o 
   4   0  18        0.04      -12.92     15.90 o 
   5   0  18      471.67      504.88     25.84 o 
  -5   1  18       36.25       13.91     15.90 o 
  -4   1  18       81.38       71.56     15.90 o 
  -3   1  18       77.89       74.54     17.89 o 
  -2   1  18      285.87      256.42     20.87 o 
  -1   1  18       95.07       72.55     18.88 o 
   0   1  18       15.73       11.93     17.89 o 
   1   1  18       90.00       65.60     17.89 o 
   2   1  18      285.63      290.21     18.88 o 
   3   1  18       74.28       82.49     14.91 o 
   4   1  18       82.89       66.59     14.91 o 
   5   1  18       33.72       40.75     17.89 o 
  -5   2  18      173.69      183.87     21.87 o 
  -4   2  18      290.43      279.28     24.85 o 
  -3   2  18       31.42       10.93     14.91 o 
  -2   2  18      198.75      202.75     19.88 o 
  -1   2  18      817.85      899.45     47.71 o 
   0   2  18      504.42      541.66     37.77 o 
   1   2  18      824.88      915.35     39.75 o 
   2   2  18      208.37      204.74     16.90 o 
   3   2  18       32.69       12.92     11.93 o 
   4   2  18      286.76      287.23     21.87 o 
   5   2  18      173.60      144.11     17.89 o 
  -4   3  18       77.37       62.61     23.85 o 
  -3   3  18      177.48      192.81     21.87 o 
  -2   3  18      148.35      123.24     14.91 o 
  -1   3  18      130.71      144.11     19.88 o 
   0   3  18       87.44       79.51     20.87 o 
   1   3  18      129.44      133.18     16.90 o 
   2   3  18      144.58      134.17     14.91 o 
   3   3  18      171.52      164.98     17.89 o 
   4   3  18       76.61       72.55     16.90 o 
  -3   4  18      189.43      162.99     19.88 o 
  -2   4  18      316.98      332.94     26.83 o 
  -1   4  18      166.43      217.66     22.86 o 
   0   4  18        0.62        5.96     15.90 o 
   1   4  18      169.34      171.94     16.90 o 
   2   4  18      324.92      346.86     22.86 o 
   3   4  18      189.95      196.79     17.89 o 
  -2   5  18      390.81      409.47     31.80 o 
  -1   5  18       18.78      -20.87     20.87 o 
   0   5  18      555.27      661.91     45.72 o 
   1   5  18       16.44       42.74     15.90 o 
   2   5  18      393.71      377.67     25.84 o 
   1   0  19       26.68       -3.98     24.85 o 
   2   0  19      340.99      324.00     23.85 o 
   3   0  19      658.12      769.25     38.76 o 
  -3   1  19      260.06      232.56     25.84 o 
  -2   1  19       10.97        4.97     13.91 o 
  -1   1  19       29.71       19.88     23.85 o 
   0   1  19       92.44       50.69     20.87 o 
   1   1  19       29.49       -1.99     25.84 o 
   2   1  19       11.54       -1.99     14.91 o 
   3   1  19      261.63      301.14     25.84 o 
  -3   2  19      280.89      303.13     28.82 o 
  -2   2  19      218.22      222.63     27.83 o 
  -1   2  19      376.62      465.13     42.74 o 
   0   2  19       22.98       42.74     23.85 o 
   1   2  19      372.16      396.55     37.77 o 
   2   2  19      220.57      218.65     19.88 o 
   3   2  19      283.50      297.17     19.88 o 
  -2   3  19       28.59       24.85     21.87 o 
  -1   3  19      405.25      494.94     48.70 o 
   0   3  19        3.44       36.77     32.80 o 
   1   3  19      406.81      458.17     48.70 o 
   2   3  19       30.18       23.85     19.88 o 
                                                 
